# Supplementary material for: Sex-Specific Wolbachia Infection Patterns in Populations of Polygraphus proximus Blandford (Coleoptera; Curculionidae: Scolytinae)
Source: Insects. 2020 Aug 18;11(8):547. doi: 10.3390/insects11080547 (PMC7469224; doi:10.3390/insects11080547)
Supplement: Supplementary file 1 [file insects-11-00547-s001.zip]

Archive with 4 entries (4 files):
- Table S1.xlsx
- Table S3.xlsx
- Table S2.xlsx
- Suplementary Material 1.fas
