# Supplementary material for: Sex-Specific Wolbachia Infection Patterns in Populations of Polygraphus proximus Blandford (Coleoptera; Curculionidae: Scolytinae)
Source: Insects. 2020 Aug 18;11(8):547. doi: 10.3390/insects11080547 (PMC7469224; doi:10.3390/insects11080547)
Supplement: Supplementary file 1 [file insects-11-00547-s001.zip › Table S1.xlsx]

## Sheet: Table S1
Table S1. Information on sequences of Wolbachia MLST genes and mtDNA COI gene used for phylogenetic analysis.
Genome	wStrain	Locus	Locality	Species	Sample No	GenBank ID	Source
Wolbachia	wProx	ftsZ	Tomsk province	Polygraphus proximus	AC185	MK651012	this study
Wolbachia	wProx	fbpA	Tomsk province	Polygraphus proximus	AC185	MK651019	this study
Wolbachia	wProx	ftsZ	Tomsk province	Polygraphus proximus	AC211	MK651013	this study
Wolbachia	wProx	fbpA	Tomsk province	Polygraphus proximus	AC211	MK651020	this study
Wolbachia	wProx	ftsZ	Tomsk province	Polygraphus proximus	AC220	MK651011	this study
Wolbachia	wProx	fbpA	Tomsk province	Polygraphus proximus	AC220	MK651018	this study
Wolbachia	wProx	ftsZ	Tomsk province	Polygraphus proximus	AC244	MK651014	this study
Wolbachia	wProx	fbpA	Tomsk province	Polygraphus proximus	AC244	MK651021	this study
Wolbachia	wProx	gatB	Tomsk province	Polygraphus proximus	AC244	MT770726	this study
Wolbachia	wProx	coxA	Tomsk province	Polygraphus proximus	AC244	MT770730	this study
Wolbachia	wProx	hcpA	Tomsk province	Polygraphus proximus	AC244	MT770734	this study
Wolbachia	wProx	ftsZ	Tomsk province	Polygraphus proximus	AC254	MK651010	this study
Wolbachia	wProx	fbpA	Tomsk province	Polygraphus proximus	AC254	MK651017	this study
Wolbachia	wProx	ftsZ	Sakhalin province	Polygraphus proximus	AC297	MK651015	this study
Wolbachia	wProx	fbpA	Sakhalin province	Polygraphus proximus	AC297	MK651022	this study
Wolbachia	wProx	gatB	Sakhalin province	Polygraphus proximus	AC297	MT770727	this study
Wolbachia	wProx	coxA	Sakhalin province	Polygraphus proximus	AC297	MT770731	this study
Wolbachia	wProx	hcpA	Sakhalin province	Polygraphus proximus	AC297	MT770735	this study
Wolbachia	wProx	ftsZ	Sakhalin province	Polygraphus proximus	AC318	MK651016	this study
Wolbachia	wProx	fbpA	Sakhalin province	Polygraphus proximus	AC318	MK651023	this study
Wolbachia	wProx	gatB	Sakhalin province	Polygraphus proximus	AC318	MT770728	this study
Wolbachia	wProx	coxA	Sakhalin province	Polygraphus proximus	AC318	MT770732	this study
Wolbachia	wProx	hcpA	Sakhalin province	Polygraphus proximus	AC318	MT770736	this study
Wolbachia	wProx	ftsZ	Udmurtia	Polygraphus proximus	AC336	MN810065	this study
Wolbachia	wProx	fbpA	Udmurtia	Polygraphus proximus	AC336	MN810062	this study
Wolbachia	wProx	ftsZ	Udmurtia	Polygraphus proximus	AC342	MN810066	this study
Wolbachia	wProx	fbpA	Udmurtia	Polygraphus proximus	AC342	MN810063	this study
Wolbachia	wProx	ftsZ	Udmurtia	Polygraphus proximus	AC357	MN810067	this study
Wolbachia	wProx	fbpA	Udmurtia	Polygraphus proximus	AC357	MN810064	this study
Wolbachia	wProx	ftsZ	Krasnoyarsk Krai	Polygraphus proximus	AC468	MT770724	this study
Wolbachia	wProx	fbpA	Krasnoyarsk Krai	Polygraphus proximus	AC468	MT770720	this study
Wolbachia	wProx	ftsZ	Krasnoyarsk Krai	Polygraphus proximus	AC485	MT770722	this study
Wolbachia	wProx	fbpA	Krasnoyarsk Krai	Polygraphus proximus	AC485	MT770718	this study
Wolbachia	wProx	gatB	Krasnoyarsk Krai	Polygraphus proximus	AC485	MT770729	this study
Wolbachia	wProx	coxA	Krasnoyarsk Krai	Polygraphus proximus	AC485	MT770733	this study
Wolbachia	wProx	hcpA	Krasnoyarsk Krai	Polygraphus proximus	AC485	MT770737	this study
Wolbachia	wProx	ftsZ	Krasnoyarsk Krai	Polygraphus proximus	AC498	MT770725	this study
Wolbachia	wProx	fbpA	Krasnoyarsk Krai	Polygraphus proximus	AC498	MT770721	this study
Wolbachia	wProx	ftsZ	Krasnoyarsk Krai	Polygraphus proximus	AC505	MT770723	this study
Wolbachia	wProx	fbpA	Krasnoyarsk Krai	Polygraphus proximus	AC505	MT770719	this study
Wolbachia	wChaB	ftsZ	NA	Pityogenes chalcographus	NA	FJ444854	Arthofer et al., 2009
Wolbachia	wChaB	gatB	NA	Pityogenes chalcographus	NA	FJ444855	Arthofer et al., 2009
Wolbachia	wChaB	hcpA	NA	Pityogenes chalcographus	NA	FJ444856	Arthofer et al., 2009
Wolbachia	wChaB	fbpA	NA	Pityogenes chalcographus	NA	FJ444857	Arthofer et al., 2009
Wolbachia	wChaB	coxA	NA	Pityogenes chalcographus	NA	FJ444858	Arthofer et al., 2009
mitochondrial	NA	COI	Tomsk province	Polygraphus proximus	AC153	MK651032	this study
mitochondrial	NA	COI	Tomsk province	Polygraphus proximus	AC183	MK651030	this study
mitochondrial	NA	COI	Tomsk province	Polygraphus proximus	AC185	MK651036	this study
mitochondrial	NA	COI	Tomsk province	Polygraphus proximus	AC211	MK651033	this study
mitochondrial	NA	COI	Tomsk province	Polygraphus proximus	AC212	MK651031	this study
mitochondrial	NA	COI	Tomsk province	Polygraphus proximus	AC220	MK651035	this study
mitochondrial	NA	COI	Tomsk province	Polygraphus proximus	AC225	MK651034	this study
mitochondrial	NA	COI	Tomsk province	Polygraphus proximus	AC239	MK651038	this study
mitochondrial	NA	COI	Tomsk province	Polygraphus proximus	AC244	MK651039	this study
mitochondrial	NA	COI	Tomsk province	Polygraphus proximus	AC254	MK651037	this study
mitochondrial	NA	COI	Sakhalin province	Polygraphus proximus	AC274	MK651024	this study
mitochondrial	NA	COI	Sakhalin province	Polygraphus proximus	AC297	MK651025	this study
mitochondrial	NA	COI	Sakhalin province	Polygraphus proximus	AC302	MT755952	this study
mitochondrial	NA	COI	Sakhalin province	Polygraphus proximus	AC303	MK651026	this study
mitochondrial	NA	COI	Sakhalin province	Polygraphus proximus	AC310	MK651027	this study
mitochondrial	NA	COI	Sakhalin province	Polygraphus proximus	AC318	MK651028	this study
mitochondrial	NA	COI	Sakhalin province	Polygraphus proximus	AC324	MK651029	this study
mitochondrial	NA	COI	Sakhalin province	Polygraphus proximus	AC328	MT755951	this study
mitochondrial	NA	COI	Udmurtia	Polygraphus proximus	AC336	MN810068	this study
mitochondrial	NA	COI	Udmurtia	Polygraphus proximus	AC342	MN810069	this study
mitochondrial	NA	COI	Udmurtia	Polygraphus proximus	AC354	MN810070	this study
mitochondrial	NA	COI	Udmurtia	Polygraphus proximus	AC357	MN810071	this study
mitochondrial	NA	COI	Udmurtia	Polygraphus proximus	AC358	MT755949	this study
mitochondrial	NA	COI	Udmurtia	Polygraphus proximus	AC367	MT755950	this study
mitochondrial	NA	COI	Krasnoyarsk Krai	Polygraphus proximus	AC468	MT755945	this study
mitochondrial	NA	COI	Krasnoyarsk Krai	Polygraphus proximus	AC470	MT755946	this study
mitochondrial	NA	COI	Krasnoyarsk Krai	Polygraphus proximus	AC471	MT755947	this study
mitochondrial	NA	COI	Krasnoyarsk Krai	Polygraphus proximus	AC480	MT755948	this study
mitochondrial	NA	COI	Krasnoyarsk Krai	Polygraphus proximus	AC485	MT755943	this study
mitochondrial	NA	COI	Krasnoyarsk Krai	Polygraphus proximus	AC498	MT755942	this study
mitochondrial	NA	COI	Krasnoyarsk Krai	Polygraphus proximus	AC505	MT755944	this study
mitochondrial	NA	COI	Russia	Polygraphus proximus	NA	KR817586	Kononov et al., 2016
mitochondrial	NA	COI	Russia	Polygraphus proximus	NA	KR817587	Kononov et al., 2016
mitochondrial	NA	COI	Russia	Polygraphus proximus	NA	KR817590	Kononov et al., 2016
mitochondrial	NA	COI	Russia	Polygraphus proximus	NA	KR817597	Kononov et al., 2016
mitochondrial	NA	COI	Russia	Polygraphus proximus	NA	KR817598	Kononov et al., 2016
mitochondrial	NA	COI	Japan	Polygraphus proximus	NA	KR817601	Kononov et al., 2016
mitochondrial	NA	COI	Japan	Polygraphus proximus	NA	KR817602	Kononov et al., 2016
