# Supplementary material for: Sex-Specific Wolbachia Infection Patterns in Populations of Polygraphus proximus Blandford (Coleoptera; Curculionidae: Scolytinae)
Source: Insects. 2020 Aug 18;11(8):547. doi: 10.3390/insects11080547 (PMC7469224; doi:10.3390/insects11080547)
Supplement: Supplementary file 1 [file insects-11-00547-s001.zip › Table S3.xlsx]

## Sheet: Total Data
Table S3. Total data on conventional and nested PCR
Sample ID in collection, regions and localities of collection, store type and amplification data for all analized loci are indicated. 1 - succesfull amplification; 0 - no product; ? - weak and multiple bands (unspecific products); m - male; f - female; n/d - sex not determined. In 'qPCR' column samples used for quantitative real-time PCR are indicated by 'V'.
Sample ID	Sex	Region	Locality	Stored	COI (HCO/LCO)	16SrRNA (W-SpecF/R)	coxA	hcpA	fbpA	ftsZ (nested)	fbpA (nested)	inf_convPCR	inf_nestedPCR	qPCR
AC467	m	Krasnoyarsk krai	Bolshemurtinsky district	dry	1		0				0	0	0
AC468	f	Krasnoyarsk krai	Bolshemurtinsky district	dry	1		1					1
AC491	m	Krasnoyarsk krai	Emelianovsk forestry	EtOH	1		1				1	1	1
AC492	m	Krasnoyarsk krai	Emelianovsk forestry	EtOH	1		0				0	0	0
AC493	m	Krasnoyarsk krai	Emelianovsk forestry	EtOH	1		0				0	0	0
AC494	m	Krasnoyarsk krai	Emelianovsk forestry	EtOH	1		0				0	0	0
AC495	m	Krasnoyarsk krai	Emelianovsk forestry	EtOH	1		1					1		V
AC496	m	Krasnoyarsk krai	Emelianovsk forestry	EtOH	1		?				1	0	1	V
AC497	m	Krasnoyarsk krai	Emelianovsk forestry	EtOH	1		?				1	0	1	V
AC498	m	Krasnoyarsk krai	Emelianovsk forestry	EtOH	1		1					1
AC499	f	Krasnoyarsk krai	Emelianovsk forestry	EtOH	1		1					1
AC500	f	Krasnoyarsk krai	Emelianovsk forestry	EtOH	1		1					1
AC501	f	Krasnoyarsk krai	Emelianovsk forestry	EtOH	1		1					1
AC502	f	Krasnoyarsk krai	Emelianovsk forestry	EtOH	1		1					1
AC503	f	Krasnoyarsk krai	Emelianovsk forestry	EtOH	1		1					1
AC504	f	Krasnoyarsk krai	Emelianovsk forestry	EtOH	1		1					1
AC505	f	Krasnoyarsk krai	Emelianovsk forestry	EtOH	1		1					1		V
AC506	f	Krasnoyarsk krai	Emelianovsk forestry	EtOH	1		1					1		V
AC453	m	Krasnoyarsk krai	Kozulsk forestry	dry	1		0				0	0	0
AC454	m	Krasnoyarsk krai	Kozulsk forestry	dry	1		1			1	0	1	1
AC457	f	Krasnoyarsk krai	Kozulsk forestry	dry	1		0				0	0	0
AC458	f	Krasnoyarsk krai	Kozulsk forestry	dry	1		1					1
AC459	f	Krasnoyarsk krai	Kozulsk forestry	dry	1		0				0	0	0
AC460	f	Krasnoyarsk krai	Kozulsk forestry	dry	1		0				0	0	0
AC461	f	Krasnoyarsk krai	Kozulsk forestry	dry	1		0			0	0	0	0
AC464	f	Krasnoyarsk krai	Kozulsk forestry	dry	1		0				0	0	0
AC469	m	Krasnoyarsk krai	Kozulsk forestry	dry	1		0				0	0	0
AC470	m	Krasnoyarsk krai	Kozulsk forestry	dry	1		0				0	0	0
AC471	m	Krasnoyarsk krai	Kozulsk forestry	dry	1		0				0	0	0
AC472	f	Krasnoyarsk krai	Kozulsk forestry	dry	1		1					1
AC473	f	Krasnoyarsk krai	Kozulsk forestry	dry	1		1					1
AC474	f	Krasnoyarsk krai	Kozulsk forestry	dry	1		1			?	1	1	1	V
AC475	f	Krasnoyarsk krai	Kozulsk forestry	dry	1		1					1
AC476	f	Krasnoyarsk krai	Kozulsk forestry	dry	1		0				0	0	0
AC477	f	Krasnoyarsk krai	Kozulsk forestry	dry	1		1					1
AC478	f	Krasnoyarsk krai	Kozulsk forestry	dry	1		1					1
AC479	f	Krasnoyarsk krai	Kozulsk forestry	dry	1		0				0	0	0
AC480	f	Krasnoyarsk krai	Kozulsk forestry	dry	1		0				0	0	0
AC481	f	Krasnoyarsk krai	Kozulsk forestry	dry	1		1					1
AC482	f	Krasnoyarsk krai	Kozulsk forestry	dry	1		1					1
AC483	f	Krasnoyarsk krai	Kozulsk forestry	dry	1		1					1
AC484	f	Krasnoyarsk krai	Kozulsk forestry	dry	1		1					1
AC485	f	Krasnoyarsk krai	Kozulsk forestry	dry	1		1			1	1	1	1
AC486	f	Krasnoyarsk krai	Kozulsk forestry	dry	1		1					1
AC487	f	Krasnoyarsk krai	Kozulsk forestry	dry	1		1					1
AC488	f	Krasnoyarsk krai	Kozulsk forestry	dry	1		0				0	0	0
AC489	f	Krasnoyarsk krai	Kozulsk forestry	dry	1		1					1
AC490	f	Krasnoyarsk krai	Kozulsk forestry	dry	1		1					1
AC270	f	Sakhalin province	Tomarinsky-1	EtOH	1		1		1			1		V
AC271	f	Sakhalin province	Tomarinsky-1	EtOH	1		1		1			1		V
AC272	f	Sakhalin province	Tomarinsky-1	EtOH	1		1		1			1
AC273	f	Sakhalin province	Tomarinsky-1	EtOH	1		1		1			1
AC274	f	Sakhalin province	Tomarinsky-1	EtOH	1		1		1			1
AC275	f	Sakhalin province	Tomarinsky-1	EtOH	1		?		1			1
AC276	f	Sakhalin province	Tomarinsky-1	EtOH	1		0		?		0	0	0
AC277	f	Sakhalin province	Tomarinsky-1	EtOH	1		?		1			1
AC278	f	Sakhalin province	Tomarinsky-1	EtOH	1		1		1			1
AC279	f	Sakhalin province	Tomarinsky-1	EtOH	1		1		1			1
AC280	f	Sakhalin province	Tomarinsky-1	EtOH	1		?		1			1
AC281	f	Sakhalin province	Tomarinsky-1	EtOH	1		1		1			1
AC282	f	Sakhalin province	Tomarinsky-1	EtOH	1		1		1			1
AC283	f	Sakhalin province	Tomarinsky-1	EtOH	1		1		1			1
AC284	f	Sakhalin province	Tomarinsky-1	EtOH	1		?		1			1
AC285	f	Sakhalin province	Tomarinsky-1	EtOH	1		1		1			1
AC286	f	Sakhalin province	Tomarinsky-1	EtOH	1		1		1			1
AC287	f	Sakhalin province	Tomarinsky-1	EtOH	1		1		1			1
AC288	f	Sakhalin province	Tomarinsky-1	EtOH	1		?		1			1
AC289	f	Sakhalin province	Tomarinsky-1	EtOH	1		?		1			1
AC290	f	Sakhalin province	Tomarinsky-1	EtOH	1		1		1			1
AC291	f	Sakhalin province	Tomarinsky-1	EtOH	1		1		1			1
AC292	f	Sakhalin province	Tomarinsky-1	EtOH	1		1		1			1
AC293	f	Sakhalin province	Tomarinsky-1	EtOH	1		0		1			1
AC294	m	Sakhalin province	Tomarinsky-1	EtOH	1		1		1	1		1	1	V
AC295	m	Sakhalin province	Tomarinsky-1	EtOH	1		0		?		1	0	1
AC296	m	Sakhalin province	Tomarinsky-1	EtOH	1		0		?		1	0	1
AC297	m	Sakhalin province	Tomarinsky-1	EtOH	1		1		1			1		V
AC298	m	Sakhalin province	Tomarinsky-1	EtOH	1		1		?		1	1	1	V
AC299	m	Sakhalin province	Tomarinsky-1	EtOH	1		0		?		1	0	1
AC300	m	Sakhalin province	Tomarinsky-1	EtOH	1		0		?	1	0	0	0
AC301	m	Sakhalin province	Tomarinsky-1	EtOH	1		0		0	1	1	0	1	V
AC302	m	Sakhalin province	Tomarinsky-1	EtOH	1		0		0		0	0	0
AC303	m	Sakhalin province	Tomarinsky-1	EtOH	1		1		0		1	1	1	V
AC304	m	Sakhalin province	Tomarinsky-1	EtOH	1		0		0		0	0	0
AC305	m	Sakhalin province	Tomarinsky-1	EtOH	1		0		0		0	0	0
AC306	m	Sakhalin province	Tomarinsky-1	EtOH	1		0		0		1	0	1	V
AC307	n/d	Sakhalin province	Tomarinsky-2	EtOH	1		0		0		0	0	0
AC308	n/d	Sakhalin province	Tomarinsky-2	EtOH	1		?		0		1	0	1
AC309	n/d	Sakhalin province	Tomarinsky-2	EtOH	1		?		0		1	0	1
AC310	n/d	Sakhalin province	Tomarinsky-2	EtOH	1		0		0		1	0	1	V
AC312	n/d	Sakhalin province	Tomarinsky-2	EtOH	1		?		0		1	0	1
AC314	n/d	Sakhalin province	Tomarinsky-2	EtOH	1		0		0		1	0	1	V
AC315	n/d	Sakhalin province	Tomarinsky-2	EtOH	1		?		0		1	0	1	V
AC316	n/d	Sakhalin province	Tomarinsky-2	EtOH	1		?		0		1	0	1
AC317	n/d	Sakhalin province	Yuzhno-Sakhalinsk	EtOH	1		?		0		1	0	1
AC318	n/d	Sakhalin province	Yuzhno-Sakhalinsk	EtOH	1		1		1			1		V
AC319	n/d	Sakhalin province	Yuzhno-Sakhalinsk	EtOH	1		?		0		1	0	1
AC320	n/d	Sakhalin province	Yuzhno-Sakhalinsk	EtOH	1		?		0		1	0	1	V
AC321	n/d	Sakhalin province	Yuzhno-Sakhalinsk	EtOH	1		?		0		1	0	1	V
AC322	n/d	Sakhalin province	Yuzhno-Sakhalinsk	EtOH	1		0		0		0	0	0
AC323	n/d	Sakhalin province	Yuzhno-Sakhalinsk	EtOH	1		?		1			1
AC324	n/d	Sakhalin province	Yuzhno-Sakhalinsk	EtOH	1		1		0		1	1	1
AC325	n/d	Sakhalin province	Yuzhno-Sakhalinsk	EtOH	1		1		1			1
AC326	n/d	Sakhalin province	Yuzhno-Sakhalinsk	EtOH	1		1		1			1
AC327	n/d	Sakhalin province	Yuzhno-Sakhalinsk	EtOH	1		1		0		1	0	1
AC328	n/d	Sakhalin province	Yuzhno-Sakhalinsk	EtOH	1		0		0		0	0	0
AC329	n/d	Sakhalin province	Yuzhno-Sakhalinsk	EtOH	1		1		1			1
AC330	n/d	Sakhalin province	Yuzhno-Sakhalinsk	EtOH	1		1		1			1
AC331	n/d	Sakhalin province	Yuzhno-Sakhalinsk	EtOH	1		1		0		1	1	1
AC109	n/d	Tomsk province	Bakcharskiy	dry	1		0			0		0	0
AC110	n/d	Tomsk province	Bakcharskiy	dry	1		1			0		1	0
AC111	n/d	Tomsk province	Bakcharskiy	dry	1		1			0		1	0
AC112	n/d	Tomsk province	Bakcharskiy	dry	1		0			0		0	0
AC118	n/d	Tomsk province	Bakcharskiy	dry	1		0	0		0		0	0
AC119	n/d	Tomsk province	Bakcharskiy	dry	1		0	0		0		0	0
AC123	n/d	Tomsk province	Bakcharskiy	dry	1		0			1	0	0	0
AC125	n/d	Tomsk province	Bakcharskiy	dry	1		0	0			0	0	0
AC126	n/d	Tomsk province	Bakcharskiy	dry	1		0	0		0		0	0
AC205	n/d	Tomsk province	Bakcharskiy	EtOH	1		0	0		0		0	0
AC206	n/d	Tomsk province	Bakcharskiy	EtOH	1		?			1	1	0	1	V
AC207	n/d	Tomsk province	Bakcharskiy	EtOH	1		1			0		1	0
AC208	n/d	Tomsk province	Bakcharskiy	EtOH	1		0				0	0	0
AC209	n/d	Tomsk province	Bakcharskiy	EtOH	1		1					1
AC210	n/d	Tomsk province	Bakcharskiy	EtOH	1		0				0	0	0
AC211	n/d	Tomsk province	Bakcharskiy	EtOH	1		1			1		1	1
AC212	n/d	Tomsk province	Bakcharskiy	EtOH	1		0			0		0	0
AC213	n/d	Tomsk province	Bakcharskiy	EtOH	1		0			0		0	0
AC214	n/d	Tomsk province	Bakcharskiy	EtOH	1		?	0		1	?	0	1
AC215	n/d	Tomsk province	Bakcharskiy	EtOH	1		0	0		1	?	0	1
AC216	n/d	Tomsk province	Bakcharskiy	EtOH	1		0	?		1	0	0	0
AC217	n/d	Tomsk province	Bakcharskiy	EtOH	1		0	0		0		0	0
AC218	n/d	Tomsk province	Bakcharskiy	EtOH	1		0	0		1	0	0	0
AC219	n/d	Tomsk province	Bakcharskiy	EtOH	1		1	?		1		1	1	V
PS001	m	Tomsk province	Bakcharskiy	EtOH	1	?	0				1	0	1	V
PS002	m	Tomsk province	Bakcharskiy	EtOH	1	0	0			0		0	0
PS003	m	Tomsk province	Bakcharskiy	EtOH	1	1	1					1		V
PS004	m	Tomsk province	Bakcharskiy	EtOH	1	0	0			0		0	0
PS005	m	Tomsk province	Bakcharskiy	EtOH	1	0	0			1	1	0	1	V
PS006	m	Tomsk province	Bakcharskiy	EtOH	1	?	0			0		0	0
PS007	m	Tomsk province	Bakcharskiy	EtOH	1	0	0			1	0	0	0
PS008	m	Tomsk province	Bakcharskiy	EtOH	1	0	0			1	?	0	1
PS009	m	Tomsk province	Bakcharskiy	EtOH	1	?	?			1		0	1
PS010	m	Tomsk province	Bakcharskiy	EtOH	1	?	?			1		0	1
PS011	m	Tomsk province	Bakcharskiy	EtOH	1	?	0			1	?	0	1
PS012	m	Tomsk province	Bakcharskiy	EtOH	1	0	0			0		0	0
PS013	m	Tomsk province	Bakcharskiy	EtOH	1	0	0			0		0	0
PS014	m	Tomsk province	Bakcharskiy	EtOH	1	1	?					1
PS015	m	Tomsk province	Bakcharskiy	EtOH	1	1	?					1
PS016	m	Tomsk province	Bakcharskiy	EtOH	1	0	0			1	?	0	1
PS017	m	Tomsk province	Bakcharskiy	EtOH	1	0	0			0		0	0
PS018	f	Tomsk province	Bakcharskiy	EtOH	1	1						1
PS019	f	Tomsk province	Bakcharskiy	EtOH	1	1						1		V
PS020	f	Tomsk province	Bakcharskiy	EtOH	1	1						1
PS021	f	Tomsk province	Bakcharskiy	EtOH	1	?	1					1
PS022	f	Tomsk province	Bakcharskiy	EtOH	1	1						1		V
PS023	f	Tomsk province	Bakcharskiy	EtOH	1	?	1					1
PS024	f	Tomsk province	Bakcharskiy	EtOH	1	?	1					1
PS025	f	Tomsk province	Bakcharskiy	EtOH	1	0	1					1
PS026	f	Tomsk province	Bakcharskiy	EtOH	1	1						1
PS027	f	Tomsk province	Bakcharskiy	EtOH	1	?	1					1		V
PS028	f	Tomsk province	Bakcharskiy	EtOH	1	0	1					1
PS029	f	Tomsk province	Bakcharskiy	EtOH	1	0	1					1
PS030	f	Tomsk province	Bakcharskiy	EtOH	1	1						1
PS031	f	Tomsk province	Bakcharskiy	EtOH	1	1	1					1
PS032	f	Tomsk province	Bakcharskiy	EtOH	1	?	1					1
PS033	f	Tomsk province	Bakcharskiy	EtOH	1	?	1					1
PS034	f	Tomsk province	Bakcharskiy	EtOH	1	1						1
AC105	n/d	Tomsk province	Chainskiy	dry	1		0				0	0	0
AC106	n/d	Tomsk province	Chainskiy	dry	1		0				0	0	0
AC107	n/d	Tomsk province	Chainskiy	dry	1		0				0	0	0
AC108	n/d	Tomsk province	Chainskiy	dry	1		0				0	0	0
AC144	n/d	Tomsk province	Chainskiy	dry	1		1					1
AC145	n/d	Tomsk province	Chainskiy	dry	1		1					1
AC146	n/d	Tomsk province	Chainskiy	dry	1		1					1
AC147	n/d	Tomsk province	Chainskiy	dry	1		1					1
AC148	n/d	Tomsk province	Chainskiy	dry	1		1					1
AC149	n/d	Tomsk province	Chainskiy	dry	1		?				1	0	1	V
AC150	n/d	Tomsk province	Chainskiy	dry	1		?				0	0	0
AC151	n/d	Tomsk province	Chainskiy	dry	1		?				0	0	0
AC152	n/d	Tomsk province	Chainskiy	dry	1		1					1
AC153	n/d	Tomsk province	Chainskiy	dry	1		0				0	0	0
AC154	n/d	Tomsk province	Chainskiy	dry	1		0				0	0	0
AC155	n/d	Tomsk province	Chainskiy	dry	1		0				0	0	0
AC156	n/d	Tomsk province	Chainskiy	dry	1		0				1	0	1	V
AC157	n/d	Tomsk province	Chainskiy	dry	1		1					1
AC158	n/d	Tomsk province	Chainskiy	dry	1		1					1
AC254	n/d	Tomsk province	Chainskiy	EtOH	1		1	1				1
AC255	n/d	Tomsk province	Chainskiy	EtOH	1		1	1				1
AC256	n/d	Tomsk province	Chainskiy	EtOH	1		1	?				1
AC257	n/d	Tomsk province	Chainskiy	EtOH	1		1	?				1
AC259	n/d	Tomsk province	Chainskiy	EtOH	1		?	0			0	0	0
AC260	n/d	Tomsk province	Chainskiy	EtOH	1		?	0			0	0	0
AC261	n/d	Tomsk province	Chainskiy	EtOH	1		?	0			1	0	1	V
AC262	n/d	Tomsk province	Chainskiy	EtOH	1		0	?			1	0	1	V
AC263	n/d	Tomsk province	Chainskiy	EtOH	1		1	1				1		V
AC264	n/d	Tomsk province	Chainskiy	EtOH	1		1	?				1
AC265	n/d	Tomsk province	Chainskiy	EtOH	1		0	0			0	0	0
AC266	n/d	Tomsk province	Chainskiy	EtOH	1		0	?			0	0	0
AC267	n/d	Tomsk province	Chainskiy	EtOH	1		1	1				1
AC268	n/d	Tomsk province	Chainskiy	EtOH	1		0	0			0	0	0
AC269	n/d	Tomsk province	Chainskiy	EtOH	1		0	0			0	0	0
AC179	n/d	Tomsk province	Krivosheinskiy	dry	1		1					1
AC180	n/d	Tomsk province	Krivosheinskiy	dry	1		1					1
AC181	n/d	Tomsk province	Krivosheinskiy	dry	1		1	1				1
AC182	n/d	Tomsk province	Krivosheinskiy	dry	1		1	1				1
AC183	n/d	Tomsk province	Krivosheinskiy	dry	1		0	0			0	0	0
AC184	n/d	Tomsk province	Krivosheinskiy	dry	1		1					1
AC185	n/d	Tomsk province	Krivosheinskiy	dry	1		1	1				1
AC186	n/d	Tomsk province	Krivosheinskiy	dry	1		1	1				1
AC187	n/d	Tomsk province	Krivosheinskiy	dry	1		1					1
AC188	n/d	Tomsk province	Krivosheinskiy	dry	1		1					1
AC189	n/d	Tomsk province	Krivosheinskiy	dry	1		1					1
AC190	n/d	Tomsk province	Krivosheinskiy	dry	1		1					1
AC191	n/d	Tomsk province	Krivosheinskiy	EtOH	1		0	0			1	0	1	V
AC192	n/d	Tomsk province	Krivosheinskiy	EtOH	1		1					1
AC193	n/d	Tomsk province	Krivosheinskiy	EtOH	1		1					1
AC194	n/d	Tomsk province	Krivosheinskiy	EtOH	1		1					1
AC195	n/d	Tomsk province	Krivosheinskiy	EtOH	1		1					1
AC196	n/d	Tomsk province	Krivosheinskiy	EtOH	1		1					1
AC197	n/d	Tomsk province	Krivosheinskiy	EtOH	1		1					1
AC198	n/d	Tomsk province	Krivosheinskiy	EtOH	1		1					1
AC199	n/d	Tomsk province	Krivosheinskiy	EtOH	1		0				0	0	0
AC200	n/d	Tomsk province	Krivosheinskiy	EtOH	1		0	0			0	0	0
AC201	n/d	Tomsk province	Krivosheinskiy	EtOH	1		1					1
AC202	n/d	Tomsk province	Krivosheinskiy	EtOH	1		1					1
AC203	n/d	Tomsk province	Krivosheinskiy	EtOH	1		0	0			0	0	0
AC204	n/d	Tomsk province	Krivosheinskiy	EtOH	1		0	0			0	0	0
AC159	n/d	Tomsk province	Molchanovskiy	dry	1		1					1
AC160	n/d	Tomsk province	Molchanovskiy	dry	1		?				0	0	0
AC161	n/d	Tomsk province	Molchanovskiy	dry	1		1					1
AC163	n/d	Tomsk province	Molchanovskiy	dry	1		0				0	0	0
AC166	n/d	Tomsk province	Molchanovskiy	dry	1		0				0	0	0
AC167	n/d	Tomsk province	Molchanovskiy	dry	1		1				1	1	1
AC169	n/d	Tomsk province	Molchanovskiy	dry	1		0				0	0	0
AC170	n/d	Tomsk province	Molchanovskiy	dry	1		1					1
AC171	n/d	Tomsk province	Molchanovskiy	dry	1		1				0	1	1
AC172	n/d	Tomsk province	Molchanovskiy	dry	1		1					1
AC174	n/d	Tomsk province	Molchanovskiy	dry	1		0				0	0	0
AC175	n/d	Tomsk province	Molchanovskiy	dry	1		0				1	0	1	V
AC176	n/d	Tomsk province	Molchanovskiy	dry	1		0				0	0	0
AC177	n/d	Tomsk province	Molchanovskiy	dry	1		1	1				1
AC178	n/d	Tomsk province	Molchanovskiy	dry	1		1	1				1
AC220	n/d	Tomsk province	Molchanovskiy	EtOH	1		1	1			1	1	1
AC221	n/d	Tomsk province	Molchanovskiy	EtOH	1		0	0			0	0	0
AC222	n/d	Tomsk province	Molchanovskiy	EtOH	1		0	0			0	0	0
AC223	n/d	Tomsk province	Molchanovskiy	EtOH	1		0	0			0	0	0
AC224	n/d	Tomsk province	Molchanovskiy	EtOH	1		0	0			0	0	0
AC225	n/d	Tomsk province	Molchanovskiy	EtOH	1		0	0			0	0	0
AC226	n/d	Tomsk province	Molchanovskiy	EtOH	1		0	0			0	0	0
AC227	n/d	Tomsk province	Molchanovskiy	EtOH	1		0	1				1
AC228	n/d	Tomsk province	Molchanovskiy	EtOH	1		1	1				1		V
AC229	n/d	Tomsk province	Molchanovskiy	EtOH	1		0	0			0	0	0
AC230	n/d	Tomsk province	Molchanovskiy	EtOH	1		0	0			0	0	0
AC231	n/d	Tomsk province	Molchanovskiy	EtOH	1		0	0			0	0	0
AC232	n/d	Tomsk province	Molchanovskiy	EtOH	1		0	0			1	0	1	V
AC233	n/d	Tomsk province	Molchanovskiy	EtOH	1		0	0			1	0	1	V
AC234	n/d	Tomsk province	Molchanovskiy	EtOH	1		1	1				1
AC235	n/d	Tomsk province	Molchanovskiy	EtOH	1		0	0			0	0	0
AC113	n/d	Tomsk province	Tomskiy	dry	1		1					1
AC114	n/d	Tomsk province	Tomskiy	dry	1		0				0	0	0
AC115	n/d	Tomsk province	Tomskiy	dry	1		1					1
AC116	n/d	Tomsk province	Tomskiy	dry	1		1					1
AC130	n/d	Tomsk province	Tomskiy	dry	1		0	0			0	0	0
AC131	n/d	Tomsk province	Tomskiy	dry	1		0	0			0	0	0
AC134	n/d	Tomsk province	Tomskiy	dry	1		0	0			0	0	0
AC135	n/d	Tomsk province	Tomskiy	dry	1		0	0			0	0	0
AC137	n/d	Tomsk province	Tomskiy	dry	1		1					1
AC138	n/d	Tomsk province	Tomskiy	dry	1		1					1
AC139	n/d	Tomsk province	Tomskiy	dry	1		1					1
AC140	n/d	Tomsk province	Tomskiy	dry	1		1					1
AC141	n/d	Tomsk province	Tomskiy	dry	1		1					1
AC142	n/d	Tomsk province	Tomskiy	dry	1		1					1
AC143	n/d	Tomsk province	Tomskiy	dry	1		1					1
AC236	n/d	Tomsk province	Tomskiy	EtOH	1		0	0			0	0	0
AC237	n/d	Tomsk province	Tomskiy	EtOH	1		1	0			1	1	1	V
AC238	n/d	Tomsk province	Tomskiy	EtOH	1		1	1				1
AC239	n/d	Tomsk province	Tomskiy	EtOH	1		0	0			0	0	0
AC240	n/d	Tomsk province	Tomskiy	EtOH	1		1	?				1
AC241	n/d	Tomsk province	Tomskiy	EtOH	1		1	?			1	1	1	V
AC242	n/d	Tomsk province	Tomskiy	EtOH	1		0	0			0	0	0
AC243	n/d	Tomsk province	Tomskiy	EtOH	1		?	0			1	0	1	V
AC244	n/d	Tomsk province	Tomskiy	EtOH	1		1	1				1
AC245	n/d	Tomsk province	Tomskiy	EtOH	1		0	0			0	0	0
AC246	n/d	Tomsk province	Tomskiy	EtOH	1		0	0			0	0	0
AC247	n/d	Tomsk province	Tomskiy	EtOH	1		1	1				1		V
AC248	n/d	Tomsk province	Tomskiy	EtOH	1		1	1				1
AC249	n/d	Tomsk province	Tomskiy	EtOH	1		?	0			1	0	1
AC250	n/d	Tomsk province	Tomskiy	EtOH	1		0	0			0	0	0
AC251	n/d	Tomsk province	Tomskiy	EtOH	1		1	?				1
AC252	n/d	Tomsk province	Tomskiy	EtOH	1		1	1				1
AC253	n/d	Tomsk province	Tomskiy	EtOH	1		?	1				1
13	f	Tomsk province	Verkhneketsky	dry	1	1						1
13	m	Tomsk province	Verkhneketsky	dry	1	0	?			1	1	0	1	V
14	f	Tomsk province	Verkhneketsky	dry	1	0	0				1	0	1
17	m	Tomsk province	Verkhneketsky	dry	1	0	0				0	0	0
18	f	Tomsk province	Verkhneketsky	dry	1	0	1					1
19	f	Tomsk province	Verkhneketsky	dry	1	?	1					1
19	m	Tomsk province	Verkhneketsky	dry	1	0	0				0	0	0
23	f	Tomsk province	Verkhneketsky	dry	1	0	1					1
23	m	Tomsk province	Verkhneketsky	dry	1	?	1			1		1	1
24	m	Tomsk province	Verkhneketsky	dry	1	0	0			0		0	0
27	m	Tomsk province	Verkhneketsky	dry	1	0	0				0	0	0
30	f	Tomsk province	Verkhneketsky	dry	1	0	0				1	0	1
31	f	Tomsk province	Verkhneketsky	dry	1	?	1					1
31	m	Tomsk province	Verkhneketsky	dry	1	0	?			1	1	0	1
33	n/d	Tomsk province	Verkhneketsky	dry	1	0	1			1		1	1
40	f	Tomsk province	Verkhneketsky	dry	1	?	1					1
42	f	Tomsk province	Verkhneketsky	dry	1	0	0			0		0	0
44	m	Tomsk province	Verkhneketsky	dry	1	0	?			1	1	0	1
49	f	Tomsk province	Verkhneketsky	dry	1	?	1					1
49	m	Tomsk province	Verkhneketsky	dry	1	0	1			1		1	1
53	f	Tomsk province	Verkhneketsky	dry	1	0	0				0	0	0
53	m	Tomsk province	Verkhneketsky	dry	1	0	0			0		0	0
56	f	Tomsk province	Verkhneketsky	dry	1	1						1		V
56	m	Tomsk province	Verkhneketsky	dry	1	0	?			1	1	0	1
63	f	Tomsk province	Verkhneketsky	dry	1	0	0				0	0	0
63	m	Tomsk province	Verkhneketsky	dry	1	?	1			1		1	1
75	f	Tomsk province	Verkhneketsky	dry	1	?	1					1
75	m	Tomsk province	Verkhneketsky	dry	1	?	0				0	0	0
77	f	Tomsk province	Verkhneketsky	dry	1	1						1
77	m	Tomsk province	Verkhneketsky	dry	1	0	0				0	0	0
78	f	Tomsk province	Verkhneketsky	dry	1	1						1		V
78	m	Tomsk province	Verkhneketsky	dry	1	?	1					1
79	f	Tomsk province	Verkhneketsky	dry	1	?	1					1
79	m	Tomsk province	Verkhneketsky	dry	1	0	1			0	1	1	1
86	f	Tomsk province	Verkhneketsky	dry	1	?	1					1
86	m	Tomsk province	Verkhneketsky	dry	1	0	0			0	0	0	0
88	f	Tomsk province	Verkhneketsky	dry	1	0	0				0	0	0
88	m	Tomsk province	Verkhneketsky	dry	1	0	0				0	0	0
19A	f	Tomsk province	Verkhneketsky	dry	1	1						1
22A	f	Tomsk province	Verkhneketsky	dry	1	0	0				0	0	0
22A	m	Tomsk province	Verkhneketsky	dry	1	0	0			0		0	0
23A	m	Tomsk province	Verkhneketsky	dry	1	1				1		1	1
28_2	m	Tomsk province	Verkhneketsky	dry	1	1						1
3A	f	Tomsk province	Verkhneketsky	dry	1	?	1					1
3A	m	Tomsk province	Verkhneketsky	dry	1	?	?				1	0	1
44A	f	Tomsk province	Verkhneketsky	dry	1	0	1				1	1	1	V
44A	m	Tomsk province	Verkhneketsky	dry	1	0	0				0	0	0
47_1	f	Tomsk province	Verkhneketsky	dry	1	?	1					1
47_2	f	Tomsk province	Verkhneketsky	dry	1	0	0				0	0	0
48A	f	Tomsk province	Verkhneketsky	dry	1	0	?				1	0	1
48A	m	Tomsk province	Verkhneketsky	dry	1	0	0				0	0	0
56A	f	Tomsk province	Verkhneketsky	dry	1	?	1					1
68A	f	Tomsk province	Verkhneketsky	dry	1	?	1					1
68A	m	Tomsk province	Verkhneketsky	dry	1	0	?			1		0	1
6A	m	Tomsk province	Verkhneketsky	dry	1	0	1			1		1	1
70A	f	Tomsk province	Verkhneketsky	dry	1	?	?					0
70A	m	Tomsk province	Verkhneketsky	dry	1	0	?			1	1	0	1
77A	f	Tomsk province	Verkhneketsky	dry	1	1						1
77A	m	Tomsk province	Verkhneketsky	dry	1	0	0			1	0	0	0
79A	f	Tomsk province	Verkhneketsky	dry	1	0	0			0		0	0
80A	f	Tomsk province	Verkhneketsky	dry	1	0	0			1	1	0	1
81A	f	Tomsk province	Verkhneketsky	dry	1	0	0			0		0	0
81A	m	Tomsk province	Verkhneketsky	dry	1	?	1			1		1	1
AC370	m	Tomsk province	Verkhneketsky	EtOH	1	0	0				0	0	0
AC371	m	Tomsk province	Verkhneketsky	EtOH	1	?	1	1	1			1		V
AC372	m	Tomsk province	Verkhneketsky	EtOH	1	?	1	1	1			1
AC373	m	Tomsk province	Verkhneketsky	EtOH	1	0	?				1	0	1	V
AC374	m	Tomsk province	Verkhneketsky	EtOH	1	0	0				0	0	0
AC375	m	Tomsk province	Verkhneketsky	EtOH	1	0	0				1	0	1
AC376	m	Tomsk province	Verkhneketsky	EtOH	1	0	0				0	0	0
AC377	m	Tomsk province	Verkhneketsky	EtOH	1	?	1	1	1			1
AC378	m	Tomsk province	Verkhneketsky	EtOH	1	0	0				1	0	1	V
AC380	m	Tomsk province	Verkhneketsky	EtOH	1	0	0				1	0	1
AC381	m	Tomsk province	Verkhneketsky	EtOH	1	0	0				0	0	0
AC382	m	Tomsk province	Verkhneketsky	EtOH	1	0	0				1	0	1
AC383	m	Tomsk province	Verkhneketsky	EtOH	1	0	0				0	0	0
AC384	f	Tomsk province	Verkhneketsky	EtOH	1	0	0	0	0		0	0	0
AC385	f	Tomsk province	Verkhneketsky	EtOH	1	1	?					1
AC386	f	Tomsk province	Verkhneketsky	EtOH	1	1	?					1
AC387	f	Tomsk province	Verkhneketsky	EtOH	1	0	0	0	0			0
AC388	f	Tomsk province	Verkhneketsky	EtOH	1	0	0	0	0			0
AC389	f	Tomsk province	Verkhneketsky	EtOH	1	0	0				0	0	0
AC390	f	Tomsk province	Verkhneketsky	EtOH	1	0	0				0	0	0
AC391	f	Tomsk province	Verkhneketsky	EtOH	1	0	0				0	0	0
AC392	f	Tomsk province	Verkhneketsky	EtOH	1	1						1
AC393	f	Tomsk province	Verkhneketsky	EtOH	1	0	0				0	0	0
AC394	f	Tomsk province	Verkhneketsky	EtOH	1	1						1
AC395	f	Tomsk province	Verkhneketsky	EtOH	1	0	0				0	0	0
AC396	f	Tomsk province	Verkhneketsky	EtOH	1	1	0	0	0			0
AC332	f	Udmurtia	Udmurtia	EtOH	1	1						1
AC333	f	Udmurtia	Udmurtia	EtOH	1	1						1		V
AC334	f	Udmurtia	Udmurtia	EtOH	1	1						1
AC335	f	Udmurtia	Udmurtia	EtOH	1	?	1					1
AC336	f	Udmurtia	Udmurtia	EtOH	1	1	1		1			1
AC337	f	Udmurtia	Udmurtia	EtOH	1	1						1
AC338	f	Udmurtia	Udmurtia	EtOH	1	1						1
AC339	f	Udmurtia	Udmurtia	EtOH	1		1					1
AC340	f	Udmurtia	Udmurtia	EtOH	1	1						1
AC341	f	Udmurtia	Udmurtia	EtOH	1	1						1
AC342	f	Udmurtia	Udmurtia	EtOH	1	1	1		1		1	1	1	V
AC343	f	Udmurtia	Udmurtia	EtOH	1	1						1
AC344	f	Udmurtia	Udmurtia	EtOH	1	1						1
AC345	f	Udmurtia	Udmurtia	EtOH	1	1						1
AC346	f	Udmurtia	Udmurtia	EtOH	1	1						1
AC347	f	Udmurtia	Udmurtia	EtOH	1	1						1
AC348	f	Udmurtia	Udmurtia	EtOH	1	1						1
AC349	m	Udmurtia	Udmurtia	EtOH	1	0	0			1	1	0	1
AC350	m	Udmurtia	Udmurtia	EtOH	1	?	?				1	0	1	V
AC351	m	Udmurtia	Udmurtia	EtOH	1	0	0			1	0	0	0
AC352	m	Udmurtia	Udmurtia	EtOH	1	0	0			1	1	0	1
AC353	m	Udmurtia	Udmurtia	EtOH	1	0	0			1	1	0	1	V
AC354	m	Udmurtia	Udmurtia	EtOH	1	0	0			1	1	0	1
AC355	m	Udmurtia	Udmurtia	EtOH	1	0	0			1	1	0	1	V
AC356	m	Udmurtia	Udmurtia	EtOH	1	0	0			1	1	0	1
AC357	m	Udmurtia	Udmurtia	EtOH	1	1	1		1			1		V
AC358	m	Udmurtia	Udmurtia	EtOH	1	0	0			0	0	0	0
AC359	m	Udmurtia	Udmurtia	EtOH	1	?	0			1	1	0	1
AC360	m	Udmurtia	Udmurtia	EtOH	1	0	0			0	1	0	1
AC361	m	Udmurtia	Udmurtia	EtOH	1	0	0			1	1	0	1
AC362	m	Udmurtia	Udmurtia	EtOH	1	?	?				1	0	1
AC363	m	Udmurtia	Udmurtia	EtOH	1	?	0				1	0	1
AC364	m	Udmurtia	Udmurtia	EtOH	1	?	?			1	1	0	1
AC365	n/d	Udmurtia	Udmurtia	EtOH	1	?	1				1	1	1
AC366	n/d	Udmurtia	Udmurtia	EtOH	1	1					1	1	1
AC367	n/d	Udmurtia	Udmurtia	EtOH	1	0	0				0	0	0
AC368	n/d	Udmurtia	Udmurtia	EtOH	1	1					1	1	1
AC369	n/d	Udmurtia	Udmurtia	EtOH	1	0	0				1	0	1

## Sheet: Electrophoregramm of nested PCR
Electrophoregramm of nested PCR for fbpA locus. Sample numbers are indicated according Table S3; K+/- positive/negative controls (DNA of Wolbachia-infected Drosophila melanogater / uninfected Lymantria japonica), K+ (1)/K-(1) two rounds of nestedPCR, K+(2)/K-(2) only second round of nestedPCR; H2O - negative control (DNA-free); M - marker (100bp+1,5kB+3kB)

## Sheet: Electrpophoregramm of conv. PCR
Electrophoregramm of conventional PCR for coxA locus. Sample numbers are indicated according Table S3; K+ - positive control (DNA of Wolbachia-infected Drosophila melanogater); K- - negative control (DNA of uninfected Lymantria japonica); H2O - negative control (DNA-free); M - marker (100bp+1,5kB+3kB)
