# Supplementary material for: Sex-Specific Wolbachia Infection Patterns in Populations of Polygraphus proximus Blandford (Coleoptera; Curculionidae: Scolytinae)
Source: Insects. 2020 Aug 18;11(8):547. doi: 10.3390/insects11080547 (PMC7469224; doi:10.3390/insects11080547)
Supplement: Supplementary file 1 [file insects-11-00547-s001.zip › Table S2.xlsx]

## Sheet: Table S2
Table S2. Information on Wolbachia isolates used for phylogenetic analysis.
ST and id numbers, Wolbachia strain, host species and alleles of MLST genes are indicated according pubMLST database (https://pubmlst.org/wolbachia/) where available. For Wolbachia strain wChaB and one of wProx GenBank accession numbers for each MLST allele are indicated.
ST	id	wStrain	Host species	Alleles of MLST genes
				gatB	coxA	hcpA	ftsZ	fbpA
1	1	wMel	Drosophila melanogaster	1	1	1	1	1
208	300	wEv	Euwallacea validus	133	32	133	103	49
138	190	Xger_A_2	Xylosandrus germanus	98	33	98	32	152
19	13	Ekue_A	Ephestia kuehniella	7	6	7	3	8
210	304	wXse	Xyleborus seiryorensis	53	77	64	55	61
207	299	wEi	Euwallacea Interjectus	53	77	64	55	191
90	207	Zang_H	Zootermes angusticollis	64	54	71	57	69
533	1937	wProx	Polygraphus proximus	273	259	148	263	461
533	1938	wProx	Polygraphus proximus	273	259	148	263	461
533	1939	wProx	Polygraphus proximus	273	259	148	263	461
NA	NA	wProx	Polygraphus proximus	273 (MT770729)	259 (MT770733)	148 (MT770737)	263 (MT770722)	461 (MT770718)
482	NA	NA	NA	273	259	148	91	440
303	342	Lcla_B_wLclav	Leptopilina clavipes	9	126	148	7	201
NA	NA	wChaB	Pityogenes chalcographus	39 (FJ444855)	73 (FJ444858)	104 (FJ444856)	7 (FJ444854)	161 (FJ444857)
9	29	Cpip_B	Culex pipiens	4	3	3	22	4
9	30	Cqui_B	Culex pipiens	4	3	3	22	4
184	280	Hyl_gra_GX	Hylyphantes graminicola	122	101	120	91	175
62	43	Ocap_F_100812	Opistophthalmus capensis	29	30	34	27	31
8	36	Clec_F	Cimex lectularius	26	27	31	24	28
35	37	Bmal_D	Brugia malayi	28	29	33	26	30
