# Supplementary material for: Sex-Specific Wolbachia Infection Patterns in Populations of Polygraphus proximus Blandford (Coleoptera; Curculionidae: Scolytinae)
Source: Insects. 2020 Aug 18;11(8):547. doi: 10.3390/insects11080547 (PMC7469224; doi:10.3390/insects11080547)
Supplement: Supplementary file 1 [file insects-11-00547-s001.zip › Suplementary Material 1.fas]

>ST-1 -_Drosophila_melanogaster
GAAGCTGCAGAATGCATGAAAAAATTGAGGCAGATTTTGCGTTACATTGGTTCGTGTGAT
GGTGATATGGAAAAGGGATCACTTCGTTGTGATGCAAATGTTTCTGTCCGCCTAAAAGGC
AGTAGTACATTTGGCACTCGTTGTGAAATAAAAAATCTGAACTCGATACGTTATATTGTG
CAAGCTATAGACTATGAAATACAAAGACAAATTGAAATTTTAGAAAGTGGAGAAGAAATA
AGTCAAGATACCTTATTGTTTGACGTTGCTTCGGGAAAAACAAAAGTGATGAGAAGCAAA
GAGGATGCAAGCGATTATAGATACTTCCCTGAGCCTGATTTATTACCTGTTGAGGTAAGC
CAGGATAAAATGCGCACAAAAGGAATGTCATTAACTAAGATGCCACTGTTTGTTTGGTCT
GTCTTGCTAACAGCATTTATGTTGATTGTTGCCTTACCAGTGCTTGCCGGTGCTATAACT
ATGCTTCTTACTGATCGCAATATTGGTACTTCCTTTTTTGATCCTGCCGGTGGCGGCGAT
CCTGTGTTATTTCAACATCTATTTTGGTTTTTTGGTCATCCAGAAGTTTACGTAATTATT
TTTCCTGCATTTGGCATCATAAGTCAGGTTGTATCAACTTTTTCTCACAGACCTGTATTT
GGTTACATAGGGATGGTTTATGCAATGATAGGTATAGCAGTATTTGGCTTTATGGTTTGG
GCTCACCATATGTTCACTGTTGGGCTTAGTGCTGACGCTGCTGCATTTTTTGATCCCGAA
CTCAACCCGCGCCTTCGCTCTGCTATATTTGCTGCACGCAAGGAAAATCTACCAAAAGAT
AAAATAGAAACAGCAATAAAAAATGCAACTGGTAACGTTGCTGGAGAAAATTACGAGGAA
ATCCAATATGAAGGTCATGGGCCTTCTGGCACTGCACTCATTGTCCATGTTTTGACTAAT
AATCGCAACCGAACTGCTTCTGAGGTACGTTATATATTTTCTCGCAAGGGTGGAAACTTG
GGAGAAACAGGAAGTGTTAGTTACCTTTTCGATCATGTAGGCTTAATCGTCTATAAAGCA
GAGGGTGTGAATTTTGATGATTTATTCAGTCATGGAATCGAATTAGAAGTATTGAATGTT
GAGGAAAATGACAAAGAAGGATTACACGTTATAACTTGTGAAATAAAAGATTTTGGTAAA
GTACGCGATGCCTTTGGTGGTACTGGAACCGGTGCAGCACCGGTAATTGCAAAAGCAGCC
AGAGAAGCAAGAGCCGCAGTTAAGGATAGAGCGCCAAAAGAAAAAAAGATATTGACTGTT
GGAGTTGTAACTAAACCGTTCGGTTTTGAAGGTGTGCGCCGTATGCGCATTGCAGAGCTT
GGACTTGAAGAACTGCAAAAATACGTGGATACACTTATTGTCATTCCAAATCAGAATTTA
TTTAGAATTGCAAATGAAAAAACTACATTTTCTGATGCATTTAAACTTGCTGATAATGTT
CTGCACATTGGCATCAGAGGAGTAACTGACTTGATGGTCATGCCAGGGCTTATTAATCTT
GACTTCGCTGATATAGAAACAGTAATGAGCGAGATGGGCAAAGCGATGATCGGCACCGGA
GAGGCAGAAGGAGAAGATAGAGCAATTAGTGCTGGAATGCTCCCACTTATTTTGAAACTT
AATAGTTCCAACTCTTTACATTCAAAGGATCTAACCTCTGATCAGGCAATAACCTCTTCT
GTGAAAGATGCGCTGCGTTTGGGATGCTTAGCTGTCGGATTTACTATATATCCTGGTTCT
GCTAAGTGTTTCGATATGATGGAGGAAGCCCGTGGAATCATAGCTGAAGCCAAATCTTAT
GGACTTGCAGTAGTGCTATGGTCTTATCCACGCGGTGAAGGGATTTCCAAAGAAGGTGAA
ACAGCAGTTGATGTTATTGCCTATGCTGCGCACATGGCAGCTTTGCTTGGCGCTAATATA
ATAAAAGTAAAACTTCCAACTAAATATTTGGAAAGGGAGAAAATAGAAACAGAAAATATT
GAATCATTATCTAAAAGAATTGAATATGTTAAAAGGTCT
>ST-35 -_Brugia_malayi
GAAGCTGCGGAATTCATGAAAAAGTTGAGGCAGATTTTGCGTTACATTGGCTCATGTGAT
GGTGATATGGAAAAGGGGTCGCTTCGTTGTGATGCAAATGTTTCTGTTCGCCCAAAAGGC
AGTAGCACATTCGGCACCCGCTGCGAGATAAAAAACCTAAACTCAATATGTTATATTATG
CAAGCTATAGATTATGAAATACAAAGGCAAATTGAAATTTTGGAAAGTGGCGAGAAAATA
AGTCAAGATACCTTGTTGTTTGATGTTTCTTTAGGAAAAACAAAAGTAATGCGAAACAAA
GAGGATGCGAGTGATTATAGGTATTTTCCTGAACCTGATTTACTGCCTGTTGAGATAAGC
CAGGATAAAATGCGTACAAAAGGAATGTCATTAACTAAGATGCCATTGTTTGTTTGGTCT
ATCTTGTTAACGTCATTCATGCTAATTGTCGCCTTACCAGTGCTTGCTGGTGCTATCACT
ATGCTGCTTACTGATCGCAATATTGGTACTTCCTTTTTTGATCCTGCTGGTGGCGGTGAT
CCTGTGTTATTTCAGCATCTATTTTGGTTTTTTGGTCATCCTGAAGTTTACATAATTATT
TTTCCTGCATTTGGCATCATAAGCCAGGTTGTGTCAACTTTTTCTCATAGGCCTGTATTT
GGTTATATGGGAATGGTTTATGTTATGATAGGTATAACAATATTTGGCTTCATGGTTTGG
GCTCATCATATGTTCACTGTTGGGCTTAGTGAAGATGCTGCTATATTTTTTGATCCTGAA
TTCAACCCGCGTCTTCGCTCTGCTGTATTTGCTGCACGCAAAGAAAATCTGCCAAAAGAT
AGGATAGAAACAGCAATAAAAAATGCAGCTGGTAATGTTGCTGGGGAAAATTATGAAGAA
ATACAGTATGAAGGCCATGGACCTTTTGGTACTGCACTCATTGTTCATGTTCTGACGAAT
AATCGTAATCGAGCTGCTTCTGAGGTGCGTTATATTTTTTCTCGCAAAAATGGAAGTTTG
GGGGAAACAGGAAGCGTAAGTTATCTTTTTGATCATGTAGGCTTAATCGTTTATAAAGCA
GAAAGTGTAAATTTTGACGATTTATTTAGTCATGGAATCGAATTAGAAGTATTGAATGTT
GAGGAAAATAACATAGAAGGATTATATGTTATAACCTGTAGAGTAAAAGATTTTGGCAAG
GTACGTAATGCTTTTGGTGGCACTGGAACAGGCGCAGCACCAGTAATTGCAAAAGCAACA
AGAGAGGCAAGAGCTGGAGTTAAGGATAAAGCGTCAAAAGAAAAAAAGATATTGACTGTT
GGAGTTGTAACCAAACCATTTGGCTTTGAAGGTGTGCGCCGTATGCGTATTGCGGAACTT
GGGCTTGAAGAATTACAAAAATACGTAGATACGCTTATTGTCATTCCAAACCAAAACTTA
TTTAGGGTTGCTAATGAAAAAACTACATTCTCTGATGCGTTTAAACTTGCTGACAACGTA
CTGCATATTGGCATTAGAGGGGTGACTGACTTAATGGTTATGCCAGGGCTCATTAATCTT
GATTTTGCTGATATAGAAACAGTAATGAGCGAAATGGGTAAAGCAATGATTGGTACTGGG
GAGGCAGAGGGAGAAGATAGAGCTATCAGTGCTGGAATGCTTCCACACATTTTGAAACTT
AATAGTTCCAACTCTTTGCATTCAAAAAGTTTGACTTCCGATCAAGCAGTCACTGCTTCT
GTAAAAGATGCACTACGTTTGGGCTGTACAGCTGTTGGATTTACTATATATCCTGGTTCT
GCTAAGTGTTTTGATATGATAGAAGAAGCTCGTAAAATCATTGCTGAAGCTAAGTCTTAT
GGGCTTGCAGTTGTATTATGGTCTTATCCACGTGGTGAAGGCATTTCCAAAGAAGGTGAG
ACGGCAGTTGATGTTATTGCTTATGCTGCACATATAGCAGCTTTGCTTGGTGCTAATATA
ATAAAAGTAAAACTTCCAACTAACCACTTGGAAAAAGAAAAAATAGAAGCTGGAAATATT
AAGTCATTATCCAAAAGGATTGAATATGTCAAAAAATCT
>ST-90 -_Zootermes_angusticollis
GAAGCTGCAGAATTCATGAAAAAATTGAGGCAGATTTTGCGTTACATTGGCTCATGTGAT
GGTGATATGGAAAAGGGATCACTTCGTTGTGATGCAAATGTTTCTGTCCGCCTGAAAGGC
AGCAGCACACTCGGCACTCGCTGCGAGATAAAAAATCTAAATTCAATACGTTATATTATG
CAAGCTATAGATTATGAAATACAAAGGCAAATTGAGCTTTTGGAAAGCGGAGGAGAAATA
AGTCAAGATACCTTATTATTTGACGTTGCTTCAGGAAAAACAAAGGTGATGCGCAACAAA
GAAGATGCGAGTGACTACAGATATTTCCCTGAACCTGATTTACTGCCTGTTGAGATAAGC
CAGGATAAAATGCGTGCAAAAGGAATGTCATTAACTAAGATGCCACTATTTGTTTGGTCT
ATCTTGCTAACAGCATTTATGCTGATTATTGCCTTACCAGTGCTTGCTGGCGCTATAACT
ATGCTTCTTACTGATCGCAATATTGGCACTTCCTTTTTTGATCCTGCTGGTGGCGGCGAT
CCTGTGTTATTTCAACACCTATTTTGGTTTTTTGGTCATCCAGAAGTTTACGTAATTATT
TTTCCAGCATTTGGCATCATAAGTCAGGTCGTGTCAACTTTTTCTCATAGACCTGTATTT
GGTTATATAGGGATGGTTTATGCAATGATAGGTATAGCAGTATTTGGCTTTATGGTTTGG
GCTCATCATATGTTCACTGTTGGGCTTGGTGCTAACGCTGCTATATTTTTTGATTCTG--
-------CACGCCTTCGCTCTGCTATATTTGCTGCACGTAAAGAAAATCTGCCAAAAGAT
AAAATAGAAATAGCAATAAAAAATGCAGCTGGTAATGTTGCTGGAGAAAATTACGAGGAA
ATACAATATGAAGGCCATGGACCTTCCGGCACTGCACTCATTGTTCATGCCTTGACGAAT
AATCGCAATCGCACTGCTTCTGAGGTGCGTTATATCTTTTCTCGCAAAGGTGGAAATTTG
GGAGAAACAGGAAGCGTTAATTATCTTTTCGATCATGTGGGATTAATCGTTTATAAAGCA
GAAGGTGTGAATTTTGACGATTTATTTGATTATGGAATCGAGTTAGAAGTATTGAATGTT
GAGGAAAATAACTCAGAGGGATTGTATGTTATAACCTGTGAAGTAAAAGATTTTGGTAAA
GTACGCGATGCTTTTGGTGGTACTGGAACTGGTGCTGCACCAGTGATTGCAAAAGCAGCC
AGAGAAGCAAGAGCTACTGTTAAGGATAGAGCACCAAAAGAAAAAAAGATATTGACTGTT
GGAGTTGTAACTAAACCGTTCAGTTTTGAAGGCGTGCGCCGTATGCGCATTGCAGAGCTC
GGACTTGAAGAACTGCAAAAATACGTGGATACACTTATTGTCATTCCAAATCAAAATTTA
TTTAGAATTGCAAATGAAAAAACTACATTTTCTGATGCATTTAAACTTGCTGATAATGTT
CTGCATATTGGCATCAGAGGAGTAACTGATTTAATGGTCATGCCTGGGCTCATTAATCTT
GATTTTGCTGACATAGAAACAGTAATGAGCGAGATGGGCAAAGCGATGATCGGTACTGGA
GAGGCAGAAGGAGAAGATAGAGCTATTAGCGCTGGAATGCTGCCACTTATTTTGAAACTT
AATAGTTCCAACTCTTTACATTCAAAAAATCTGACTTCTGATCAGGCAATAACCGCTTCT
GTGAAAGATGCGCTACGTTTGGGCTGCTTGGCTGTTGGATTTACTATATATCCTGGTTCC
GCTAAGTGTTTTGATATGGTAGAAGAAGCTCGTGAAATCATAGCTGAGGCTAAATCTTAC
GGGCTTGCAGTAGTGCTATGGTCTTATCCACGCGGTGAAGGAATTTCCAAAGAAGGTGAA
ACAGCAGTTGATGTTATTGCCTATGCTGTGCACATAGCAGCTTTGCTTGGCGCTAATATA
ATAAAGGTAAAACTTCCAACTAACCACTTGGAAAAAGAAAAAATAGAAACAGAAAATATT
GAATCATTATCTAAAAGAATTGAATATGTTAAAAAATCT
>ST-19 -_Ephestia kuehniella
GAAGCTGCAGAATGCATGAAAAGATTGAGGCAGATTTTGCGTTACATTGGTTCGTGTGAT
GGTGATATGGAAAAGGGATCACTTCGTTGTGATGCAAATGTTTCTGTTCGCCTAAAAGGC
AGTAGTACATTTGGCACTCGTTGTGAAATAAAAAATCTGAACTCGATACGTTATATTGTG
CAAGCTATAGACTATGAAATACAAAGACAAATTGAAATTTTAGAAAGTGGAGAAGAAATA
AGTCAAGATACCTTATTGTTTGATGTCGCTTTGGGAAAAACAAAAGTGATGCGAAACAAA
GAAGATGCAAGCGACTATAGATACTTCCCTGAGCCTGATTTATTACCTGTTGAGGTAAGC
CAGGATAAAATGCGCGCAAAAGGCATGTCATTAACTAAGATGCCACTGTTTGTTTGGTCT
GTCTTGTTAACAGCATTTATGTTGATTGTTGCCTTACCAGTGCTTGCCGGTGCTATAACT
ATGCTTCTTACTGATCGCAATATTGGTACTTCCTTTTTTGATCCTGCCGGTGGCGGCGAT
CCTGTGTTATTTCAACATCTATTTTGGTTTTTTGGTCATCCAGAAGTTTACGTAATTATT
TTTCCTGCATTTGGCATCATAAGTCAGGTTGTATCAACTTTTTCTCACAGACCTGTATTT
GGTTACATAGGGATGGTTTATGCAATGATAGGTATAGCAGTATTTGGCTTTATGGTTTGG
GCTCACCATATGTTCACTGTTGGGCTTAGTGCTGACGCTGCTGCATTTTTTGATCACGAA
CTCAACCCACGCCTTCGTTCTGCTATATTTGCTGCGCGCAAGGAAAATTTGCCAAAAGAT
AAAATAGAAACAGCAATAAAAAATGCAACTGGTAACGTTGCTGGAGAAAATTATGAGGAA
ATCCAATATGAAGGTCATGGGCCTTCTGGCACTGCACTCATTGTCCATGCCTTGACTAAT
AACCGCAACCGTACTGCTTCTGAGGTACGTTATATCTTTTCTCGTAAAGGTGGAAATTTA
GGAGAAACAGGAAGTGTTAGTTACCTTTTCGATCATGTAGGCTTAATCGTCTATAAAGCA
GAGGGTGTGAATTTTGACGATTTATTCAGTCATGGAATCGAATTAGAAGTATTGAATATT
GAGGAAAATGACAAAGAAGGATTACACGTTATAACTTGTGAAATAAAAGATTTTGGTAAA
GTACGCGATGCCTTTGGTGGTACTGGAACCGGTGCAGCACCGGTAATTGCAAAAGCAGCC
AGAGAAGCAAGAGCCGCAGTTAAGGATAGAGCGCCAAAAGAAAAAAAGATATTGACTGTT
GGAGTTGTAACTAAACCGTTCGGTTTTGAAGGTGTGCGCCGTATGCGCATTGCAGAGCTT
GGACTTGAAGAACTGCAAAAATACGTGGATACACTTATTGTCATTCCAAATCAGAATTTA
TTTAGAATTGCAAATGAAAAAACTACATTTTCTGATGCATTTAAACTTGCTGATAATGTT
CTGCACATTGGCATCAGAGGAGTAACTGACTTGATGGTCATGCCAGGGCTTATCAATCTT
GACTTCGCTGATATAGAAACAGTAATGAGCGAGATGGGCAAAGCGATGATCGGCACCGGA
GAGGCAGAAGGAGAAGATAGAGCAATTAGTGCTGGAATGCTCCCACTTATTTTGAAACTT
AATAGTTCCAACTCTTTACATTCAAAGGATCTAACCTCTGATCAGGCAATAACCTCTTCT
GTGAAAGATGCGCTGCGTTTGGGCTGCTTAGCTGTCGGATTTACTATATATCCTGGTTCT
GCTAAGTGTTTCGATATGATGGAAGAAGCCCGTGGAATCATAGCTGAAGCCAAATCTTAT
GGGCTTGCAGTAGTGCTATGGTCTTATCCACGCGGTGAAGGAATTTCCAAAGAAGGTGAA
ACAGCGGTTGATGTTATTGCCTATGCTGCACACATGGCAGCTTTGCTTGGCGCTAATATA
ATAAAAGTAAAACTTCCAACTAAATATTTGGAAAGGGAGAAAATAGAAACAGAAAATATT
GAATCATTACCTAAAAGAATTGAATATGTTAAAAGATCT
>ST-9 - Culex_pipiens
GAAGCTGCAGAATTCATGAAAAAATTGAGGCAGATTTTGCGTTATATCGGTTCATGTGAT
GGTGATATGGAAAAGGGGTCGCTTCGCTGTGATGCAAATGTTTCTGTTCGCCCAAATGGT
AGTAGTGCATTTGGCACCCGCTGTGAAATAAAAAACTTAAATTCAATACGTTATATTGTA
CAAGCTATAGATTATGAAGCACAAAGGCAGATCAAAATTTTGGAAAGCGGAGGAGAAATA
AGTCAAGATACCTTATTGTTTGATGTCACTTTAGGAAAAACAAAAGTGATGAGAAGCAAA
GAAGATTCAAGTGACTATAGATATTTCCCTGAACCTGATTTGCTACCTGTTGAAATAAGC
CAAGACAAAATGCGTGCAAAAGGTATGTCACTAACTAAGATACCACTATTTGTTTGGTCT
ATTTTACTCACGTCATTTATGTTAATTGTTGCCTTACCGGTACTTGCTGGTGCTATAACT
ATGCTGCTCACTGATCGTAATATAGGTACCTCCTTTTTTGATCCTGCTGGTGGTGGTGAT
CCTGTGTTATTTCAACATCTGTTTTGGTTTTTTGGTCATCCAGAAGTTTACATAATTATT
TTTCCTGCATTTGGTATCATCAGTCAGATTGTGTCAACTTTTTCTCATAGGCCAGTATTT
GGTTATATGGGAATGGTTTATGCCATGATAGGAATAGCAACGTTTGGCTTCATGGTTTGG
GCTCACCATATGTTTACTGTTGGGCTTAGCGAGGATACTGCTATATTTTTTGATCCCGAG
CTTAATCCACGTCTTCGCTCTGCTATCTTTTCTGCGCGAAAGGAAAATCTACCAAAAGAT
AAAATAGAAACAGCAATAAAAAATGCAGCTGGTAACGTTGCTGGAGAAAGTTATGAAGAA
ATACAATATGAAGGCTGCGGACCTTCTGGTGCTGCACTTATTGTCCATGCTCTGACAAAT
AATCGCAACCGAACTGCTTCTGAGATACGTTATATCTTTTCTCGCAAAGGCGGTAATTTG
GGAGAAACAGGATGTGTGAGTTACCTTTTCGATCATGTAGGCTTAATTGTCTATAAAGCA
GAGGGTATAAATTTTGAAGATTTATTTAACTATGGAATTGAATTAGAAGTATTGAATGTT
GAGGAAAATAACAAGGAAGAATTATATGTTATAACTTGTGGAGTGAAAGATTTTGGTAGA
GTGCGTGATGCTTTCGGTGGTACTGGAACAGGTGCTGCACCGGTAATTGCAAAAGCAGCA
AGAGAAGCAAGAGCGGTAGTTAAAGATAAAGGAGCAAAAGAAAAAAAGATACTGACTGTT
GGAGTTGTAACTAAGCCGTTCGGTTTTGAAGGTGTGCGACGTATGCGCATTGCAGAGCTT
GGACTTGAAGAGTTGCAAAAATACGTAGATACACTTATTGTCATTCCCAATCAAAATTTA
TTTAGAATTGCTAACGAGAAAACTACATTTGCTGACGCATTTCAACTCGCCGATAATGTT
CTACATATTGGCATAAGAGGAGTAACTGATTTGATGATCATGCCAGGACTGATTAATCTT
GATTTTGCTGATATAGAAACAGTAATGAGTGAGATGGGTAAAGCAATGATTGGTACTGGA
GAGGCAGAAGGAGAAGATAGGGCAATTAGTGCTGGAATGCTACCACTTATTTTGAAGCTT
AATAGCGCTAACTCTTTGCACTCAAAAAGCTTAACTTCAGATCAAGCAATAACTGCCTCT
GTAAAAGATGCGCTGCGTTTGGGCTGCATGGCTGTTGGGTTTACTATATATCCTGGTTCT
GCTAAGTGTTTTGATATGATGGAAGAAGCTCGCAAAATTATAGCTGAGGCTAAATCTTGT
GGCCTTGTTGTAGTGCTATGGTCTTATCCACGTGGTGAAGGGGTTTCCAAAGAAGGTGAA
ACAGCAGTTGATGTGATTGCCTATGCTGCGCATATAGCGGCTTTGCTCGGTGCCAACATA
ATAAAAGTAAAACTTCCAACCAATCATCTGGAAAGAGAAAAAATAGAAA------ATATT
GAATCATTATCTAAAAGAATTGAATATATTAAAAAGTCT
>ST-62 - Opistophthalmus capensis
GAAGCTGCAGAATTTATGAAAAAATTGAGGCAGATTTTACGTTACATTGGCTCATGTGAT
GGTGATATGGAGAAGGGATCACTTCGTTGTGATGCAAATGTTTCTGTGCGCCTAAAAGGC
AGCAGCACATTTGGCACTCGTTGTGAAATAAAAAACCTAAATTCAATACGTTACATTACG
CAGGCTATAGATTATGAAATACAAAGGCAGATTGAAATTTTGGAAAGTGGGGGAGAAATA
AGTCAAGATACCTTATTGTTTGATGTTGCTTTGGGAAAAACAAAAGTGATGCGAAATAAA
GAAGATGCAAGCGATTACAGATATTTTCCCGAACCTGATTTATTGCCTATTGAGATAAGC
CAGGACAAAATGCGTGCAAAGGGCATGTCATTAACTAAGATGCCACTATTTGTTTGGTCT
GTTTTATTAACGTCATTCATGCTAATTGTCGCTTTACCGGTGCTTGCTGGTGCTATAACT
ATGCTGCTCACTGATCGCAATATTGGTACTTCCTTTTTTGATCCTGCTGGGGGTGGTGAC
CCTGTATTGTTTCAACATCTGTTTTGGTTTTTTGGTCATCCGGAAGTTTACATAATTATT
TTTCCTGCGTTTGGTATCATAAGCCAAGTCGTGTCAACTTTTTCTCATAGGCCGATATTT
GGTTATATGGGAATGGTTTATGCAATGATAGGCATAGCAGTATTTGGCTTTATGGTTTGG
GCTCACCATATGTTTACTGTTGGGCTTAGTGAAGATGCTGCCATATTTTTTGATCCTGAA
CTCAATCCACGTCTTCGTTCTGCTATATTTGCTGCACGTAAGGAAAATTTGCCAAAAGAT
AAAATAGAAACAGCAATAAAAAACGCAACTGGCAGTGTTGCAGGAGAAAATTATGAGGAA
ATACAATATGAGGGCTATGGGCCTTCTGGCACTGCACTTATTGTTCATGCTCTAACGAAT
AACCGCAACCGAACTGCTTCTGAGGTGCGTTATATATTCTCTCGCAAGGGTGGAAATTTG
GGAGAAACAAGAAGTGTTAGTTACCTTTTCGATCATGTAGGCTTAATCGTCTATAAAGCA
GAGGGTGTAAATTTTGAAGATCTGTTTGATTACGGAATCGAATTAGAAGTATTGAATGTT
GAGGAAAATAACAAAGAAGAATTGTACGTTATAACCTGTGAAGTAAAAGATTTTGGTAAA
GTGCATGATGCTTTTGGTGGCACTGGAACAGGTGCAGCACCAGTAATTGCGAAAGCAGCA
AGAGAAGCAAGAGCTGCAGTTAAGGATAAAGCGTTAAAAGAAAAAAAGATACTGACTGTT
GGAGTTGTAACCAAGCCATTTGGCTTTGAAGGTGTGCGTCGTATGCGTATTGCAGAACTT
GGACTTGAAGAATTACAAAAATACGTAGACACTCTCATTGTCATCCCAAACCAAAACTTG
TTTAGAATTGCTAATGAGAAAACCACATTCTCTGATGCATTTAAACTTGCTGATAATGTC
CTGCATATTGGTATCAGAGGAGTGACTGATTTAATGGTTATGCCGGGGCTCATTAATCTT
GATTTTGCTGATATAGAAACAGTGATGAGCGAAATGGGCAAGGCAATGATTGGTACTGGA
GAAGCAGAGGGAGAAGATAGAGCAATTAGTGCTGGAATGCTTCCACTTATTTTAAAACTT
AATAGCTCCAATTCTTTGCATTCAAAAAGTCTAACTTCTGATCAGGCAATAACCGCCTCT
GTGAAAGATGCGCTGCGTTTGGGCTGCACAGCCGTTGGATTTACCATATATCCTGGTTCT
GCTAAGTGTTTTGATATGATAGAAGAGGCTCGTGAAATCATAGCTGAGGCTAAGTCCTGT
GGGCTTGCAGTGGTGCTATGGTCTTACCCACGAGGTGAGGGAATTTCCAAAGAAGGTGAA
ACAGCAGTTGATGTTATTGCTTATGCTGCGCACATAGCAGCTTTGCTTGGTGCTAACATA
ATAAAAGTAAAACTCCCTACTAACCAATTGGGAAAAGAAAAAATAGAAGCGGGAAATATT
GAGTCGTTATCCAAAAGAATTGAATATGTCAAGAAATCT
>ST-8 - Cimex_lectularius
GAAGCTGCAGAATTCATGAAAAAATTGAGGCAGATTTTACGTTATATTGGCTCATGTGAT
GGTGATATGGAAAAGGGATCACTTCGTTGTGATGCGAATGTTTCTGTGCACCCAAAAGGC
AGCAACACATTTGGCACTCGTTGTGAAATAAAAAACCTAAATTCAATACGTTACATTACG
CAGGCTATAGATTATGAAATACAAAGGCAGATTGAAATTTTGGAAAGTGGAGGAGAAATA
AGTCAAGATACCTTATTGTTTGATGTCACTTCGGGAAAAACAAAAGTGATGCGAAACAAA
GAGGATGCAAGCGATTACAGATATTTTCCTGAACCTGATTTGTTGCCTGTTGAAGTAAGC
CAGGACAAAATGCGTGCAAAGGGCATGTCATTAACTAAGATGCCACTATTTGTTTGGTCT
GTTTTATTAACGTCATTCATGTTAATTGTCGCTTTACCGGTGCTCGCTGGTGCTATAACT
ATGCTGCTTACTGATCGTAATATTGGCACTTCCTTTTTTGATCCTGTTGGGGGTGGCGAC
CCTGTATTGTTTCAACATCTATTTTGGTTTTTTGGTCATCCAGAAGTTTACATAATTATT
TTTCCTGCGTTTGGTATCATAAGCCAAATCGTGTCAACTTTTTCTCATAGGCCGATATTT
GGTTATATGGGAATGGTTTATGCAATGATAGGCATAGCAGTATTTGGTTTTATGGTTTGG
GCTCACCATATGTTTACTGTTGGGCTTAGTGGAGATGCTGCCATATTTTTTGATCCTGAA
CTCAATCCACGTCTTCGTTCTGCTATATTTGCTGCACGTAAGGAAAATTTGCCAAAAGAT
AAAATAGAAGCAGCAATAAAAAACGCAACTGGTAGTGTTGCAGGAGAAAATTATGAGGAA
ATACAATATGAGGGCTATGGACCTTCTGGCACTGCACTTATTGTTCATGCTCTAACGAAT
AACCGCAACCGAACTGCTTCTGAGGTGCGTTATATATTCTCTCGCAAGGGTGGAAATTCG
GGAGAAACAGGAAGTGTTAGCTATCTTTTTGATCATGTAGGCTTAATCGTCTATAAAGCA
GAGGGCGCAAACTTTGAAGATTTGTTTGATTACGGAATCGAATTAGAAGTATTGAATGTT
GAGGAAAATAACAAAGAAGAATTGTATGTTATAACCTGTGAAGTAAAGAATTTTGGTAAA
GTGCGTGATGCTTTTGGTGGTACTGGAACAGGTGCAGCACCAGTAATTGCAAAAGCAGCA
AGAGAAGCAAGAGCTGCAGTTAAGGATAAAGCATTAAAAGAAAAAAAGATATTGACTGTT
GGAGTTGTAACCAAGCCATTTGGCTTTGAAGGTGTACGCCGTATGCATATTGCAGAGCTT
GGACTTGAGGAATTACAAAAATACGTGGACACTCTCATTGTTATTCCAAACCAAAACTTA
TTTAGAATTGCCAATGAAAAAACTACATTCTCTGATGCATTTAAACTTGCTGATAATGTC
CTGCATATTGGTATCAGAGGAGTGACTGATTTAATGGTTATGCCTGGGCTCATTAATCTT
GATTTTGCTGATATAGAAACAGTGATGAGCGAGATGGGCAAGGCAATGATTGGTACTGGA
GAAGCAGAAGGAGAAGATAGAGCAATGAGTGCTGGAATGCTGCCGCTCATTTTAAAACTT
AATAGCTCCAATTCTTTGCATTCAAAAAGTCTCACTTCTGATCAAGCAATAACCGCCTCT
GTGAAAGATGCGCTGCGTTTAGGTTGCACAGCCGTTGGATTTACTATATATCCTGGTTCT
GCTAAGTGTTTTGATATGATAGAAGAGGCTCGTGAAATCATTGCTGAGGCTAAGTCCTGT
GGGCTTGCAGTAGTGCTATGGTCTTACCCACGAGGTGAGGGAATTTCCAAAGAAGGTGAA
ACAGCAGTTGATGTTATTGCTTATGCTGCGCACATAGCAGCTTTACTTGGTGCTAACATA
ATAAAAGTAAAACTCCCTACTAACCAATTGGAAAAAGAAAAAATAGAAGTGGGAAATATT
GAGTCGTTATCCAAAAGAATTGAATATATCAAGAAATCT
>ST-138 - Xylosandrus germanus
GAAGCTGCAGAATGCATGAAAAAATTGAGGCAGATTTTGCGTTACATTGGTTCATGTGAT
GGTGATATGGAAAAGGGATCACTTCGTTGTGATGCAAATGTTTCTGTCCGCTTAAAAGGC
AGTAGCACATTTGGCACTCGTTGTGAGATAAAAAATCTGAACTCGATACGTTATATTGTG
CAAGCTATAGACTATGAAATACAAAGACAAATTGAAATTTTAGAAGGTGGGGAAGAAATA
AGTCAAGATACCTTATTGTTTGACGTTGCTTCGGGAAAAACAAAAGTGATGCGAAACAAA
GAAGATGCAAGCGACTATAGATACTTCCCTGAGCCTGATTTATTACCTGTTGAGGTAAGC
CAGGAGAAAATGCGCACAAAAGGAATGTCATTAACTAAGATGCCACTGTTTGTTTGGTCT
GTCTTGCTAACAGCATTTATGTTGATTGTTGCCTTACCAGTGCTTGCCGGTGCTATAACT
ATGCTTCTTACTGATCGCAATGTTGGTACTTCCTTTTTTGATCCTGCCGGTGGCGGAGAT
CCTGTGTTATTTCAACATCTATTTTGGTTTTTTGGTCATCCAGAAGTTTACGTAATTATT
TTTCCTGCATTTGGCATCATAAGTCAGGTTGTATCAACTTTTTCTCACAGACCTGTATTT
GGTTACATAGGGATGGTTTATGCTATGATAGGTATAGCAGTATTTGGCTTTATGGTGTGG
GCTCATCATATGTTCACTGTTGGGCTTAGTGCTGACGCTGCTGCATTTTTTGATCCCGAA
CTCAACCCGCGCCTTCGCTCTGCTATATTTGCTGCACGCAAGGAAAATCTACCAAAAGAT
AAAATAGAAACAGCAATAAAAAATGCAACTGGTAACGTTGCTGGAGAAAATTATGAGGAA
ATCCAATATGAAGGTCATGGGCCTTCTGGCACTGCACTTATTGTCCATGCCTTGACTAAT
AACCGCAACCGTACTGCTTCTGAGGTACGTTATATATTTTCTCGCAAGGGTGGAAACTTG
GGAGAAACAGGAAGTGTTAGTTACCTTTTCGATCATGTAGGCTTAATCGTCTATAAAGCA
GAGGGTGTGAATTTTGATGATTTATTTAATTATGGGATCGAGTTAGAAGTATTGAATGTT
GAGGAAAATGACAAAGAAGGATTACACGTTATGACTTGTGAAATAAAAGATTTTGATAAA
GTACGCGATGCCTTTGGTGGTACTGGAACCGGTGCAGCACCGGTAATTGCAAAAGCAGCC
AGAGAAGCAAGAGCTGCAGTTAAGGATAGAGCGCCAAAAGAAAAAAAGATATTGACTGTT
GGAGTTGTAACTAAACCGTTCGGTTTTGAAGGTGTGCGCCGCATGCGCATTGCAGAGCTT
GGACTTGAAGAACTGCAAAAATACGTGGATACACTTATTGTCATTCCAAATCAGAATTTA
TTTAGAATTGCAAATGAAAAAACTACATTTTCTGATGCATTTAAACTTGCTGATAATGTT
CTGCATATTGGCATCAGAGGAGTAACTGACTTGATGGTCATGCCAGGGCTTATTAATCTT
GACTTCGCTGATATAGAAACAGTAATGAGCGAGATGGGCAAAGCGATGATCGGCACCGGA
GAGGCAGAAGGAGAAGATAGAGCAATTAGTGCTGGAATGCTCCCACTTATTTTGAAACTT
AATAGTTCCAACTCCTTACATTCAAAAAATCTGACTTCTGATCAAGCAATAACCTCTTCT
GTGAAAGATGCACTGCGTTTGGGCTGCTTGGCTGTTGGATTTACTATATATCCTGGTTCT
GCTAAGTGTTTTGATATGATGGAAGAAGCCCGTGAAATCGTAGCTGAAGCCAAATCTTAT
GGGGTTGCAGTAGTGCTATGGTCTTATCCACGTGGTGAAGGAATTTCCAAAGAAGGTGAA
ACAGCAGTTGATGTTATTGCCTATGCTGCGCACATAGCAGCTTTACTTGGCGCTAATATA
ATCAAAGTAAAACTTCCAACTAAATATTTGGAAAGGGAGAAAATAGAAACAGAAAATATT
GAATCATTATCTAAAAGAATTGAATATGTTAAAAGATCT
>ST-207 - Euwallacea Interjectus
GAAGCTGCAGAATGCATGAAAAAATTGAGGCAGATTTTGCGTTACATTGGTTCGTGTGAT
GGTGATATGGAAAAGGGATCACTTCGTTGTGATGCAAATGTTTCTGTCCGCCTAAAAGGC
AGTAGCACATTTGGCACTCGTTGTGAGATAAAAAATCTGAACTCGATACGTTATATTGTG
CAAGCTATAGACTATGAAATACAAAGACAAATTGAAATTTTAGAAGGTGGGGAAGAAATA
AGTCAAGATACCTTATTGTTTGACGTTGCTTCGGGAAAAACAAAAGTGATGCGAAACAAA
GAAGATGCAAGCGACTATAGATACTTCCCTGAGCCTGATTTATTACCTGTTGAGGTAAGC
CAGGAGAAAATGCGCGCAAAGGGCATGTCATTAACTAAGATGCCACTATTTATTTGGTCT
GTCTTGCTAACAGCATTTATGTTGATTGTCGCCTTACCAGTGCTTGCCGGTGCTATAACT
ATGCTTCTTACTGATCGCAATATTGGCACTTCCTTTTTTGATCCTGCAGGTGGTGGTGAC
CCTGTGTTATTTCAACATTTATTTTGGTTTTTTGGTCATCCAGAAGTTTACGTAATTATT
TTTCCTGCATTTGGCATCATAAGTCAGGTTGTATCAACTTTTTCTCACAGACCTGTATTT
GGTTACATAGGGATGGTTTATGCAATGATAGGTATAGCAGTATTTGGCTTTATGGTTTGG
GCTCATCATATGTTCACTGTTGGGCTTAGTGCTGACGCTGCTGCATTTTTTGATCCAGAA
CTCAACCCGCGCCTTCGCTCTGCTATATTTGCTGCACGCAAGGAAAATCTACCAAAAGAT
AAAAGAGAAACAGCAATAAAAAATGCAACTGGTAACGTTGCTGGAGAAAATTACGAGGAA
ATACAATATGAAGGTCATGGGCCTTTTGGCACTGCACTCATTGTCCATGCCTTGACTAAT
AACCGCAACCGTACTGCTTCTGAGGTGCGTTATATTTTTTCTCGCAAAGGTGGAAATTTA
GGAGAAACAGGAAGCGTTAGTTATCTTTTTGATCATGTAGGTTTAATTGTCTATAAAGCA
GAGGGTGTGAATTTTGACGATTTATTCAGTCATGGAATCGAATTAGAAGTATTGAATGTT
GAGGAAAATGACAAAGAAGGATTACACGTTATAACTTGTGAAATAAAAGATTTTGGTAAA
GTACGCGATGCCTTTGGTGGTACTGGAACCGGTGCTGCACCGGTAATTGCAAAAGCAGCC
AGAGAAGCAAGAGCTGCAGTTAAGGATAGAGCGCCAAAAGAAAAAAAGATATTGACTGTT
GGAGTTGTAACTAAACCGTTCGGTTTTGAAGGTGTGCGCCGTATGCGCATTGCAGAGCTT
GGACTTGAAGAACTGCAAAAATACGTGGATACACTTATTGTCATTCCAAATCAGAATTTA
TTTAGAATTGCAAATGAAAAAACTACATTTTCTGATGCATTTAAACTTGCTGATAATGTT
CTGCATATTGGCATCAGAGGAGTAACTGACTTGATGGTCATGCCAGGGCTTATTAATCTT
GACTTCGCTGATATAGAAACAGTAATGAGCGAGATGGGCAAAGCGATGATCGGCACCGGA
GAGGCAGAAGGAGAAGATAGAGCAATTAGTGCTGGAATGCTCCCACTTATTTTGAAACTT
AATAGTTCCAACTCCTTACATTCGAAGAATCTGACTTCTGATCAAGCAATAACCTCTTCT
GTGAAAGATGCACTGCGTTTGGGCTGCTTGGCTGTTGGATTTACTATATATCCTGGTTCT
GCTAAGTGTTTCGATATGATGGAAGAGGCCCGTGAAATCGTAGCTGAAGCCAAATCTTAT
GGGCTTGCAGTAGTGCTATGGTCTTATCCACGCGGTAAAGGAATTTCCAAAGAAGGTGAA
ACAGCGGTTGATGTTATTGCCTATGCTGCACACATGGCAGCTTTGCTTGGCGCTAATATA
ATAAAAGTAAAACTTCCAACTAAATATTTGGAAAGGGAGAAAATAGAAACAGAAAATATT
GAATCATTATCTAAAAGAATTGAATATGTTAAAAGATCT
>ST-208 - Euwallacea validus
GAAGCTGCAGAATGCATGAAAAAATTGAGGCAGATTTTGCGTTACACTGGTTCGTGTGAT
GGTGATATGGAAAAGGGATCACTTCGGTGTGATGCAAATGTTTCTGTCCGCCTAAAAGGC
AGTAGTACATTTGGCACTCGTTGTGAGATAAAAAATCTGAACTCGATACGTTATATTGTA
CAAGCTATAGACTATGAAATACAAAGACAAATTGAAATTTTAGAAAGTGGAGAAGAAATA
AGTCAAGATACCTTATTGTTTGACGTTGCTTCGGGAAAAACAAAAGTGATGCGAAACAAA
GAGGATGCAAGCGACTATAGATACTTCCCTGAGCCTGACTTGTTGCCAGTTGAGGTAAGC
CAGGATAAAATGCGCACAAAAGGAATGTCATTAACTAAGATGCCACTGTTTGTTTGGTCT
GTCTTGCTAACAGCATTTATGTTGATTGTTGCCTTACCAGTGCTTGCCGGTGCTATAACT
ATGCTTCTTACTGATCGCAATGTTGGTACTTCCTTTTTTGATCCTGCAGGTGGTGGTGAC
CCTGTGTTATTTCAACATTTATTTTGGTTTTTTGGTCATCCAGAAGTTTACGTAATTATT
TTTCCTGCATTTGGCATCATAAGTCAGGTTGTATCAACTTTTTCTCACAGACCTGTATTT
GGTTACATAGGGATGGTTTATGCAATGATAGGTATAGCAGTATTTGGCTTTATGGTTTGG
GCTCATCATATGTTCACTGTTGGGCTTAGTGCTGACGCTGCTGCATTTTTTGATCCCGAA
CTCAACCCGCGCCTTTGCTCTGCTATATTTGCTGCACGTAAGGAAAATCTACCAAAAGAT
AAAATAGAAACAGCAATAAAAAATGCAACTGGTAACGTTGCTGGAGAAAATTATGAGGAA
ATCCAATATGAAGGTCATGGCCCTTCTGGCACTGCACTCATTGTCCATGCCTTGACTAAT
AACCGCAACCGTACTGCTTCTGAGGTACGTTATATATTTTCTCGCAAGGGTGGAAACTTG
GGAGAAACAGGAAGTGTTAGTTACCTTTTCGATCATGTAGGCTTAATCGTCTATAAAGCA
GAGGGTGTGGATTTTGATGATTTATTTAATTATGGGATCGAGTTAGAAGTATTGAATGTT
GAGGAAAATGACAAAAAAGGATTACACGTTATAACTTGTGAAATAAAAGATTTTGGTAAA
GTACGCGATGCCTTTGGTGGTACTGGAACCGGTGCAGCACCGGTAATTGCAAAAGCAGCC
AGAGAAGCAAGAGCTGCAGTTAAGGATAGAGCGCCAAAAGAAAAAAAGATATTGACTGTT
GGAGTTGTCACTAAACCGTTCGGTTTTGAAGGTGTGCGCCGCATGCGCATTGCAGAGCTT
GGACTTGAAGAACTGCAAAAATACGTGGATACACTTATTGTCATTCCAAATCAGAATTTA
TTTAGAATTGCAAATGAAAAAACTACATTTTCTGATGCATTTAAACTTGCTGACAATGTT
CTGCATATTGGCATCAGAGGAGTAACTGACTTGATGGTCATGCCAGGGCTTATTAATCTT
GACTTCGCTGATATAGAAACAGTAATGAGCGAGATGGGCAAAGCGATGATTGGCACCGGA
GAGGCAGAAGGAGAAGATAGAGCAATTAGTGCTGGCCTGCTCCCACTTATTTTGAAACTT
AATAGTTCCAACTCTTTACATTCAAAGGATCTAACCTCTGATCAGGCAATAACCTCTTCT
GTGAAAGATGCGCTGCGTTTGGGCTGCTTAGCTGTCGGATTTACTATATATCCTGGTTCT
GCCAAGTGTTTTGATATGATGGAAGAAGCCCGTGAAATCGTGGCTGAAGCCAAATCTTAT
GGGCTTGCAGTAGTGCTATGGTCTTATCCACGCGGTGAAGGAATTTCCAAAGAAGGTGAA
ATAGCAGTTGATGTTATTGCCTATGCTGCGCACATGGCAGCTTTACTTGGCGCTAATATA
ATCAAAGTAAAACTTCCAACTAAATATTTGGAAAGGGAGAAAATAGAAACAGAAAATATT
GAATCATTATCTAAAAGAATTGAATATGTTAAAAGATCT
>ST-210 - Xyleborus seiryorensis
GAAGCTGCAGAATGCATGAAAAAATTGAGGCAGATTTTGCGTTACATTGGTTCGTGTGAT
GGTGATATGGAAAAGGGATCACTTCGTTGTGATGCAAATGTTTCTGTCCGCCTAAAAGGC
AGTAGCACATTTGGCACTCGTTGTGAGATAAAAAATCTGAACTCGATACGTTATATTGTG
CAAGCTATAGACTATGAAATACAAAGACAAATTGAAATTTTAGAAGGTGGGGAAGAAATA
AGTCAAGATACCTTATTGTTTGACGTTGCTTCGGGAAAAACAAAAGTGATGCGAAACAAA
GAAGATGCAAGCGACTATAGATACTTCCCTGAGCCTGATTTATTACCTGTTGAGGTAAGC
CAGGAGAAAATGCGCGCAAAGGGCATGTCATTAACTAAGATGCCACTATTTATTTGGTCT
GTCTTGCTAACAGCATTTATGTTGATTGTCGCCTTACCAGTGCTTGCCGGTGCTATAACT
ATGCTTCTTACTGATCGCAATATTGGCACTTCCTTTTTTGATCCTGCAGGTGGTGGTGAC
CCTGTGTTATTTCAACATTTATTTTGGTTTTTTGGTCATCCAGAAGTTTACGTAATTATT
TTTCCTGCATTTGGCATCATAAGTCAGGTTGTATCAACTTTTTCTCACAGACCTGTATTT
GGTTACATAGGGATGGTTTATGCAATGATAGGTATAGCAGTATTTGGCTTTATGGTTTGG
GCTCATCATATGTTCACTGTTGGGCTTAGTGCTGACGCTGCTGCATTTTTTGATCCAGAA
CTCAACCCGCGCCTTCGCTCTGCTATATTTGCTGCACGCAAGGAAAATCTACCAAAAGAT
AAAAGAGAAACAGCAATAAAAAATGCAACTGGTAACGTTGCTGGAGAAAATTACGAGGAA
ATACAATATGAAGGTCATGGGCCTTTTGGCACTGCACTCATTGTCCATGCCTTGACTAAT
AACCGCAACCGTACTGCTTCTGAGGTGCGTTATATTTTTTCTCGCAAAGGTGGAAATTTA
GGAGAAACAGGAAGCGTTAGTTATCTTTTTGATCATGTAGGTTTAATTGTCTATAAAGCA
GAGGGTGTGAATTTTGACGATTTATTCAGTCATGGAATCGAATTAGAAGTATTGAATGTT
GAGGAAAATGACAAAGAAGGATTACACGTTATAACTTGTGAAATAAAAGATTTTGGTAAA
GTACGCGATGCCTTTGGTGGTACTGGAACCGGTGCTGCACCGGTAATTGCAAAAGCAGCC
AGAGAAGCAAGAGCTGCAGTTAAGGATAGAGCGCCAAAAGAAAAAAAGATATTGACTGTT
GGAGTTGTAACTAAACCGTTCGGTTTTGAAGGTGTGCGCCGTATGCGCATTGCAGAGCTT
GGACTTGAAGAACTGCAAAAATACGTGGATACACTTATTGTCATTCCAAATCAGAATTTA
TTTAGAATTGCAAATGAAAAAACTACATTTTCTGATGCATTTAAACTTGCTGATAATGTT
CTGCATATTGGCATCAGAGGAGTAACTGACTTGATGGTCATGCCAGGGCTTATTAATCTT
GACTTCGCTGATATAGAAACAGTAATGAGCGAGATGGGCAAAGCGATGATCGGCACCGGA
GAGGCAGAAGGAGAAGATAGAGCAATTAGTGCTGGAATGCTCCCACTTATTTTGAAACTT
AATAGTTCCAACTCCTTACATTCGAAGAATCTGACTTCTGATCAAGCAATAACCTCTTCT
GTGAAAGATGCACTGCGTTTGGGCTGCTTGGCTGTTGGATTTACTATATATCCTGGTTCT
GCTAAGTGTTTCGATATGATGGAAGAAGCCCGTGAAATCGTAGCTGAAGCCAAATCTTAT
GGGCTTGCAGTAGTGCTATGGTCTTATCCACGCGGTGAAGGAATTTCCAAAGAAGGTGAA
ACAGCGGTTGATGTTATTGCCTATGCTGCACACATGGCAGCTTTGCTTGGCGCTAATATA
ATAAAAGTAAAACTTCCAACTAAATATTTGGAAAGGGAGAAAATAGAAACAGAAAATATT
GAATCATTATCTAAAAGAATTGAATATGTTAAAAGATCT
>ST-482 - Unknown host
GAAGCTGCAGAATTCATGAAAAAATTGAGGCAGATTTTGCGTTACATCGGTTCATGTGAT
GGTGATATGGAAAAGGGATCACTTCGCTGTGATGCAAATGTTTCTGTTCGCCCAAAGGGT
AGTAGCACATTTGGCACTCGTTGTGAAATAAAAAACTTAAATTCAATACGTTATATTGTA
CAAGCTATAGATTATGAAGCACAAAGGCAGATCAAAATTTTGGAAAGCGGAGGAGAAATA
AGTCAAGATACCTTATTGTTTGATGTCACTTTAGGAAAAACAAAAGTGATGAGAAGCAAA
GAAGATTCAAGTGACTATAGATATTTCCCTGAACCTGATTTGCTACCTGTTGAAATAAGC
CAAGACAAAATGCGTGCAAAAGGTATGTCACTCACTAAAATGCCACTATTTGTTTGGTCT
GTTTTACTAACGTCATTTATGTTAATTGTTGCCTTACCGGTACTTGCTGGTGCTATAACT
ATGCTGCTCACTGATCGTAATATAGGTACCTCCTTTTTTGATCCTGCTGGTGGTGGTGAT
CCTGTGTTATTTCAACATCTGTTTTGGTTTTTTGGTCATCCAGAAGTTTACATAATTATT
TTTCCTGCATTTGGTATCATCAGTCAGATTGTGTCAACTTTTTCTCATAGGCCAGTATTT
GGTTATATGGGAATGGTTTATGCCATGATAGGAATAGCAACGTTTGGCTTCATGGTTTGG
GCTCACCATATGTTTACTGTTGGGCTTAGCGAGGATGCTGCTATATTTTTTGATCCCGAG
CTTAATCCACGTCTTCGCTCTGCTATCTTTGCTGCGCGAAAGGAAAATCTACCAAAAGAT
AAAATAGAAACAGCAATAAAAAATGCAACTGGTAACGTTGCTGGAGAAAATTATGAAGAA
ATACAATATGAAGGCTGCGGACCTTCTGGTACTGCAATTATTGTTCATGCTCTGACGAAT
AATCGCAACCGAACTGCTTCTGAGATACGTTATATCTTTTCTCGCAAAGGCGGTAATTTG
GGAGAAACAGGATGTGTGAGTTACCTTTTCGATCATGTAGGCTTAATTGTCTATAAAGCA
GAGGGTATAAATTTTGAAGATTTATTTAACTATGGAATTGAATTAGAAGTATTGAATGTT
GAGGAAAATAACAAAGAAGAATTATATGTTATAACTTGTGAAGTGAAAGATTTTGGTAGA
GTGCGTGATGCTTTCGGTGGTACTGGAACAGGTGCTGCACCGGTAATTGCAAAGGCAGCC
AGAGAAGCAAGAGCGGTAGTTAAAGATAAAGGAGCAAAAGAAAAAAAGATACTGACTGTT
GGAGTTGTAACTAAGCCGTTCGGTTTTGAAGGTGTGCGTCGTATGCGTATTGCAGAGCTT
GGACTTGAGGAGTTGCAAAAATACGTAGATACACTTATTGTCATTCCCAATCAAAACTTA
TTTAGAATTGCTAATGACAAAACTACATTTGCTGACGCATTTAAACTCGCTGATAATGTT
CTACACATTGGCATCAGAGGAGTAACTGATTTAATGGTTATGCCAGGACTGATTAATCTT
GATTTTGCTGATATAGAAACAGTAATGAGTGAGATGGGTAAGGCAATGATTGGTACTGGG
GAGGCAGAAGGAGAAGATAGGGCTATTAGTGCTGGAATGCTACCACTTATTTTGAAGCTT
AATAGCGCTAACTCTTTGCACTCAAAAAGCTTAACTTCAGATCAAGCAATAACTTCCTCT
GTAAAAGATGCTCTACGTTTGGGCTGCGTGGCTGTTGGGTTTACTATATATCCTGGTTCT
GCTAAATGTTTTGATATGATGGAAGAAGCTCGCGAAATTATAGCTGAGGCTAAATCTTGT
GGCCTTGCTGTAGTGCTATGGTCTTATCCACGTGGTGAAGGGATTTCAAAAGAAGGTGAA
ACAGCAGTTGATGTTATTGCCTATGCTGCGCATATAGCAGCTTTACTTGGCGCTAATATA
ATCAAAGTAAAACTTCCAACTAACTATTTGGAAAGGGAGAAAATAAAAACAGAAAATATT
GAGTCATTATCCAAAAGAATTGAATATATTAAAAAGTCT
>ST-533 - Polygraphus_proximus
GAAGCTGCAGAATTCATGAAAAAATTGAGGCAGATTTTGCGTTACATCGGTTCATGTGAT
GGTGATATGGAAAAGGGATCACTTCGCTGTGATGCAAATGTTTCTGTTCGCCCAAAGGGT
AGTAGCACATTTGGCACTCGTTGTGAAATAAAAAACTTAAATTCAATACGTTATATTGTA
CAAGCTATAGATTATGAAGCACAAAGGCAGATCAAAATTTTGGAAAGCGGAGGAGAAATA
AGTCAAGATACCTTATTGTTTGATGTCACTTTAGGAAAAACAAAAGTGATGAGAAGCAAA
GAAGATTCAAGTGACTATAGATATTTCCCTGAACCTGATTTGCTACCTGTTGAAATAAGC
CAAGACAAAATGCGTGCAAAAGGTATGTCACTCACTAAAATGCCACTATTTGTTTGGTCT
GTTTTACTAACGTCATTTATGTTAATTGTTGCCTTACCGGTACTTGCTGGTGCTATAACT
ATGCTGCTCACTGATCGTAATATAGGTACCTCCTTTTTTGATCCTGCTGGTGGTGGTGAT
CCTGTGTTATTTCAACATCTGTTTTGGTTTTTTGGTCATCCAGAAGTTTACATAATTATT
TTTCCTGCATTTGGTATCATCAGTCAGATTGTGTCAACTTTTTCTCATAGGCCAGTATTT
GGTTATATGGGAATGGTTTATGCCATGATAGGAATAGCAACGTTTGGCTTCATGGTTTGG
GCTCACCATATGTTTACTGTTGGGCTTAGCGAGGATGCTGCTATATTTTTTGATCCCGAG
CTTAATCCACGTCTTCGCTCTGCTATCTTTGCTGCGCGAAAGGAAAATCTACCAAAAGAT
AAAATAGAAACAGCAATAAAAAATGCAACTGGTAACGTTGCTGGAGAAAATTATGAAGAA
ATACAATATGAAGGCTGCGGACCTTCTGGTACTGCAATTATTGTTCATGCTCTGACGAAT
AATCGCAACCGAACTGCTTCTGAGATACGTTATATCTTTTCTCGCAAAGGCGGTAATTTG
GGAGAAACAGGATGTGTGAGTTACCTTTTCGATCATGTAGGCTTAATTGTCTATAAAGCA
GAGGGTATAAATTTTGAAGATTTATTTAACTATGGAATTGAATTAGAAGTATTGAATGTT
GAGGAAAATAACAAAGAAGAATTATATGTTATAACTTGTGAAGTGAAAGATTTTGGTAGA
GTGCGTGATGCTTTCGGTGGTACTGGAACAGGTGCTGCACCGGTAATTGCAAAGGCAGCC
AGAGAAGCAAGAGCGGTAGTTAAAGATAAAGGAGCAAAAGAAAAAAAGATACTGACTGTT
GGAGTTGTAACTAAGCCGTTCGGTTTTGAAGGTGTGCGTCGTATGCGTATTGCAGAGCTT
GGACTTGAGGAGTTGCAAAAATACGTAGATACACTTATTGTCATTCCCAATCAAAACTTA
TTTAGAATTGCTAATGACAAAACTACATTTGCTGATGCATTTAAACTCGCTGATAATGTT
CTACATATTGGCATCAGAGGAGTAACTGATTTAATGGTTATGCCAGGACTGATTAATCTT
GATTTTGCTGATATAGAAACAGTAATGAGTGAGATGGGTAAGGCAATGATTGGTACTGGG
GAGGCAGAAGGAGAAGATAGGGCTATTAGTGCTGGAATGCTACCACTTATTTTGAAGCTT
AATAGCGCTAACTCTTTGCACTCAAAAAGCTTAACTTCAGATCAAGCAATAACTTCCTCT
GTAAAAGATGCTCTACGTTTGGGCTGCGTGGCTGTTGGGTTTACTATATATCCTGGTTCT
GCTAAATGTTTTGATATGATGGAAGAAGCTCGCGAAATTATAGCTGAGGCTAAATCTTGT
GGCCTTGCTGTAGTGCTATGGTCTTATCCACGTGGTGAAGGGATTTCAAAAGAAGGTGAA
ACAGCAGTTGATGTTATTGCCTATGCTGCGCACATAGCAGCTTTACTTGGCGCTAATATA
ATCAAAGTAAAACTTCCAACTAACTATTTGGAAAGGGAGAAAATAAAAACAGAAAATATT
GAGTCATTATCCAAAAGAATTGAATATATTAAAAAGTCT
>Pityogenes_chalcographus
GAAGCTGCAGAATTCATGAAAAAATTGAGGCAGATTTTGCGTTACATCGGTTCATGTGAT
GGTGATATGGAAAAGGGGTCACTTCGCTGTGATGCAAATGTTTCTGTTCGCCCAAAGGGC
AGTAGCACATTTGGCACTCGTTGTGAAATAAAAAACTTAAATTCAATACGTTATATTGTA
CAAGCTATAGATTATGAAGCACAAAGGCAGATCAAAATTTTGGAAAGCGGAGGAGAAATA
AGTCAAGATACCTTATTGTTTGATGTCACTTTAGGAAAAACAAAAGTGATGAGAAGCAAA
GAAGATTCAAGTGACTATAGATATTTCCCTGAACCTGATTTGCTACCTGTTGAAATAAGC
CAAGACAAAATGCGTGCAAAAGGTATGTCACTCACTAAAATGCCACTATTTGTTTGGTCT
GTTTTACTAACGTCATTTATGTTAATTGTTGCCTTACCGGTACTTGCTGGTGCTATAACT
ATGCTGCTAACTGATCGCAATATTGGTACTTCCTTTTTTGATCCTGCTGGTGGCGGTGAT
CCTGTGTTATTTCAACACCTGTTTTGGTTTTTTGGTCATCCAGAAGTTTACATAATTATT
TTTCCTGCATTTGGCATCATAAGTCAAGTCATATCAACTTTTTCCCATAGGCCAGTATTT
GGCTATATGGGAATGGTTTATGCCATGATAGGAATAGCAACGTTTGGCTTCATGGTTTGG
GCTCACCATATGTTTACTGTTGGGCTTAGCGAGGATGCTGCTATATTTTTTGATCCCGAG
CTCAATCCACGTCTTCGCTCTGCTATTTTTGCTGCGCGAAAGGAAAATTTACCAAAAGAT
AAAATAGAAACAGCAATAAAAAATGCAGCTGGTAACGTTGCTGGAGAAAGTTATGAAGAA
ATACAATATGAAGGCTGCGGACCTTCTGGTACTGCAATTATTGTTCATGCTCTGACGAAT
AATCGCAACCGAACCGCTTCTGAGATACGTTATATCTTTTCTCGCAAAGGCGGTAATTTG
GGAGAAACAGGATGTGTGAGTTACCTTTTCGATCATGTAGGCTTAATTGTCTATAAAGCA
GAGGGTATAAATTTTGAAGATTTATTTAACTATGGAATTGAATTAGAAGTATTGAATGTT
GAGGAAAATAACAAGGAAGAATTATATGTTATAACTTGTGGAGTGAAAGATTTTGGTAGA
GTGCGTGATGCTTT-GGTGGTACTGGAACAGGTGCTGCACCGGTAATTGCAAAAGCAGCC
AGAGAAGCAAGAGCGGTAGTTAAAGATAAAGGAGCAAAAGAAAAAAAGATACTGACTGTT
GGAGTTGTAACTAAGCCGTTCGGTTTTGAAGGTGTGCGACGTATGCGCATTGCAGAGCTT
GGACTTGAAGAGTTGCAAAAATACGTAGATACACTTATTGTCATTCCCAATCAAAATTTA
TTTAGAATTGCTAACGAGAAAACTACATTTGCTGACGCATTTCAACTCGCCGATAATGTT
CTGCATATTGGCATAAGAGGAGTAACTGATTTGATGATCATGCCAGGACTGATTAATCTT
GATTTTGCTGATATAGAAACAGTAATGAGTGAGATGGGTAAAGCAATGATTGGTACTGGA
GAGGCAGAAGGAGAAGATAGGGCAATTAGTGCTGGAATGCTACCACTTATTTTGAAGCTT
AATAGTGCTAACTCCTTGCACTCGAAAAACTTAACTTCTGATCAAGCAATAACTGCTTCT
GTAAAAGATGCGCTGCGTTTGGGTTGCGTAGCTGTTGGGTTTACTATATATCCTGGTTCT
GCTAAGTGCTTCGATATGATGGAAGAAGCTCGCGAAATTATAGCTGAGGCTAAGTCTTGC
GGCCTTGCCGTAGTGCTATGGTCTTATCCACGCGGTGAAGGAATTTCCAAAGAAGGCGAA
ACAGCAGTTGATGTTATTGCCTATGCTGCGCACATAGCAGCTTTACTTGGCGCTAATATA
ATCAAAGTCAAACTTCCAATTAACTATTTGGAAAGGGAGAAAATAGAAACAGAAAATATT
GAGTCATTATCTAAAAGAATTGAATATGTTAAAAGATCT
>ST-303 -_Leptopilina_clavipes
GAAGCTGCAGAATTCATGAAAAAATTGAGGCAGATTTTGCGTTACATCGGTTCATGTGAT
GGTGATATGGAAAAGGGGTCACTTCGCTGTGATGCAAATGTTTCTGTTCGCCCAAAGGGT
AGTAGCACATTTGGCACTCGTTGTGAAATAAAAAACTTAAATTCAATACGTTATATTGTA
CAAGCTATAGATTATGAAGCACAAAGGCAGATCAAAATTTTGGAAAGCGGAGGAGAAATA
AGTCAAGATACCTTATTGTTTGATGTCACTTTAGGAAAAACAAAAGTGATGAGAAGCAAA
GAAGATTCAAGTGACTATAGATATTTCCCTGAACCTGATTTGCTACCTGTTGAAATAAGC
CAAGACAAAATGCGTGCAAAAGGTATGTCACTAACTAAGATACCACTATTTGTTTGGTCT
ATTTTACTCACGTCATTTATGTTAATTGTTGCCTTACCGGTACTTGCTGGTGCTATAACT
ATGTTGCTCACTGATCGTAATATAGGTACCTCCTTTTTTGATCCTGCTGGTGGTGGTGAT
CCTGTGTTATTTCAACATCTGTTTTGGTTTTTTGGTCATCCAGAAGTTTACATAATTATT
TTTCCTGCATTTGGTATCATCAGTCAGATTGTGTCAACTTTTTCTCATAGGCCAGTATTT
GGTTATATGGGAATGGTTTATGCCATGATAGGAATAGCAACGTTTGGCTTCATGGTTTGG
GCTCACCATATGTTTACTGTTGGGCTTAGCGAGGATGCTGCTATATTTTTTGATCCCGAG
CTTAATCCACGTCTTCGCTCTGCTATCTTTGCTGCGCGAAAGGAAAATCTACCAAAAGAT
AAAATAGAAACAGCAATAAAAAATGCAACTGGTAACGTTGCTGGAGAAAATTATGAAGAA
ATACAATATGAAGGCTGCGGACCTTCTGGTACTGCAATTATTGTTCATGCTCTGACGAAT
AATCGCAACCGAACTGCTTCTGAGATACGTTATATCTTTTCTCGCAAAGGCGGTAATTTG
GGAGAAACAGGATGTGTGAGTTACCTTTTCGATCATGTAGGCTTAATTGTCTATAAAGCA
GAGGGTATAAATTTTGAAGATTTATTTAACTATGGAATTGAATTAGAAGTATTGAATGTT
GAGGAAAATAACAAAGAAGAATTATATGTTATAACTTGTGAAGTGAAAGATTTTGGTAGA
GTGCGTGATGCTTTCGGTGGTACTGGAACAGGTGCTGCACCGGTAATTGCAAAAGCAGCC
AGAGAAGCAAGAGCGGTAGTTAAAGATAAAGGAGCAAAAGAAAAAAAGATACTGACTGTT
GGAGTTGTAACTAAGCCGTTCGGTTTTGAAGGTGTGCGACGTATGCGCATTGCAGAGCTT
GGACTTGAAGAGTTGCAAAAATACGTAGATACACTTATTGTCATTCCCAATCAAAATTTA
TTTAGAATTGCTAACGAGAAAACTACATTTGCTGACGCATTTCAACTCGCCGATAATGTT
CTGCATATTGGCATAAGAGGAGTAACTGATTTGATGATCATGCCAGGACTGATTAATCTT
GATTTTGCTGATATAGAAACAGTAATGAGTGAGATGGGTAAAGCAATGATTGGTACTGGA
GAGGCAGAAGGAGAAGATAGGGCAATTAGTGCTGGAATGCTACCACTTATTTTGAAGCTT
AATAGTGCTAACTCCTTGCACTCGAAAAACTTAACTTCTGATCAAGCAATAACTGCTTCT
GTAAAAGATGCGCTGCGTTTGGGTTGCGTAGCTGTTGGGTTTACTATATATCCTGGTTCT
GCTAAGTGCTTCGATATGATGGAAGAAGCTCGCGAAATTATAGCTGAGGCTAAGTCTTGC
GGCCTTGCCGTAGTGCTATGGTCTTATCCACGCGGTGAAGGAATTTCCAAAGAAGGCGAA
ACAGCAGTTGATGTTATTGCCTATGCTGCGCACATAGCATCTTTACTTGGCGCTAATATA
ATCAAAGTAAAACTTCCAATTAACTCTTTGGAAAGGGAGAAAATAGAAACAGAAAATATT
GAGTCATTATCTAAAAGAATTGAATATGTTAAAAGATCT
>ST-184 - Hylyphantes graminicola
GAAGCTGCAGAATTCATGAAAAAGTTGAGGCAGATTTTGCGTTACATCGGTTCATGTGAT
GGTGATATGGAAAAGGGGTCGCTTCGCTGTGATGCAAATGTTTCTGTTCGCCCAAAGGGT
AGTAGCGCATTTGGCACTCGCTGTGAAATAAAAAACTTAAATTCAATACGTTATATTGTA
CAAGCTATAGATTATGAAACACAAAGGCAAATCAAAATTTTGGAAAACGGAGGAGAAATA
AATCAAGATACCTTATTGTTTGATGTCACTTTAGGAAAAACAAAAGTGATGAGAAGCAAA
GAAGATTCAAGCGACTACAGATATTTCCCTGAACCTGATTTGCTACCTGTTGAAATAAGC
CAAGACAAAATGCGTGCAAAAGGTATGTCACTCACTAAGATGCCACTATTTGTTTGGTCT
GTTTTACTAACGTCATTTATGTTAATTGTTGCCTTACCGATACTTGCTGGTGCTATAACT
ATGCTATTAACTGATCGCAATATCGGTACTTCCTTTTTTGATCCTGCTGGTGGAGGTGAT
CCTGTGTTATTTCAACACCTTTTTTGGTTTTTTGGTCATCCAGAAGTTTACATAATTATT
TTTCCTGCATTTGGCATCATAAGCCAAGTCGTATCAACTTTTTCCCATAGGCCAGTATTT
GGCTATAAAGGAATGGTTTATGCTATGATAGGCATAGCAGCATTTGGCTTTATGGTTTGG
GCTCATCATATGTTTACTGTTGGGCTTAGCGAAGATGCTGCTGTATTTTTTGATCCCGAG
CTCAATCCACGTCTTCGCTCTGCTATTTTTGCTGCGCGAAAGGAAAATTTACCAAAAGAT
AAAATAGAAACAGCAATAAAAAATGCAACTGGTAACGTTGTTGGAGAAAGTTATGAAGAA
ATACAATATGAAGGCTGCGGACCTTCTGGTACTGCACTCATTGTTCATGCCTTGACGAAC
AATCGCAATCGAACTGCTTCTGAGGTACGTTATATCTTTTCTCGCAAAGGCGGTAATTTA
GGAGAAACAGGAGGTGTTAGTTACCTTTTCGATCATGTAGGCTTAATTGTCTATAAAGCA
GAGGGTGTAAATTTTGAAGATTTATTTAACTATGGAATTGAATTAGAAGTATTGAATGTT
GAGGAAAATAACAAAGAAGAATTATATGTTATAACTTGTGAAGTAAAAGACTTTGGTAAA
ATACGTGACGCTTTCGGTGGTACTGGAACAGGTGCTGCACCGGTAATTGCAAAGGCAGCC
AGAGAAGCAAGAGCGGTAGTTAAAGATAAAGGAGCAAAAGAAAAAAAGATACTGACTGTT
GGAGTTGTAACTAAGCCGTTCGGTTTTGAAGGTGTGCGTCGTATGCGTATTGCAGAGCTT
GGACTTGAGGAGTTGCAAAAATACGTAGATACACTTATTGTCATTCCCAATCAAAACTTA
TTTAGAATTGCTAATGACAAAACTACATTTGCTGACGCATTTAAACTCGCTGATAATGTT
CTACACATTGGCATCAGAGGAGTAACTGATTTAATGGTTATGCCAGGACTGATTAATCTT
GATTTTGCTGATATAGAAACAGTAATGAGTGAGATGGGTAAGGCAATGATTGGTACTGGG
GAGGCAGAAGGAGAAGATAGGGCTATTAGTGCTGGAATGCTACCACTTATTTTGAAGCTT
AATAGCGCTAACTCTTTGCACTCAAAAAGCTTAACTTCAGATCAAGCAATAACTGCCTCT
GTAAAAGATGCGCTGCGTTTGGGCTGCGTGGCTGTTGGGTTTACTATATATCCTGGTTCT
GCTAAGTGTTTTGATATGATGGAAGAAGCTCGCAAAATTATAGCTGAGGCTAAATCTTGT
GGCCTTGCTGTAGTGCTATGGTCTTATCCACGTGGTGAAGGGATTTCCAAAGAAGGTGAA
ACAGCAGTTGATGTGATTGCTTATGCTGCGCATATAGCGGCTTTGCTCGGTGCCAACATA
ATAAAAGTAAAACTTCCAACCAATCATCTGGAAAGAGAAAAAATAGAAA------ATATT
GAATCATTATTCAAAAGAATTGAATATATTAAAAAGTCT
